# Supplementary material for: A comprehensive meta-analysis of transcriptome data to identify signature genes associated with pancreatic ductal adenocarcinoma
Source: PLoS One. 2024 Feb 7;19(2):e0289561. doi: 10.1371/journal.pone.0289561 (PMC10849254; doi:10.1371/journal.pone.0289561)
Supplement: S1 Table — (XLSX) [file pone.0289561.s002.xlsx]

## Sheet: Table S1
Table S1. Characteristics of used datasets in the meta-analysis.
Dataset	Platform	Samples	Samples	Year
Accession ID		Normal	Tumor
GSE15471	Affymetrix Human Genome U133 Plus 2.0 Array	39	39	2009
GSE16515	Affymetrix Human Genome U133 Plus 2.0 Array	16	36	2009
GSE71989	Affymetrix Human Genome U133 Plus 2.0	8	14	2015
GSE22780	Affymetrix Human Genome U133 Plus 2.0 Array	8	8	2011
GSE46234	Affymetrix Human Genome U133 Plus 2.0 Array	4	4	2017
GSE62452	Affymetrix Human Gene 1.0 ST Array	61	69	2016
GSE28735	Affymetrix Human Gene 1.0 ST Array	45	45	2012
GSE19279	Affymetrix Human Gene-U133A	3	4	2013
GSE19280	Affymetrix Human Gene-U133B	3	4	2013
GSE107610	Affymetrix Human Gene Expression Array [PrimeView]	7	39	2018
GSE55643	Agilent-014850 Whole Human Genome Microarray 4x44K G4112F	8	45	2014
