# Supplementary material for: A comprehensive meta-analysis of transcriptome data to identify signature genes associated with pancreatic ductal adenocarcinoma
Source: PLoS One. 2024 Feb 7;19(2):e0289561. doi: 10.1371/journal.pone.0289561 (PMC10849254; doi:10.1371/journal.pone.0289561)
Supplement: S2 Table — (XLSX) [file pone.0289561.s003.xlsx]

## Sheet: Table S2
Table S2. List of identified DEGs by meta-analysis.
ID	FDR	DE
ABCA5	8.87e-20	down
ABHD18	8.87e-20	down
ABHD5	0.0195855	down
ABL2	0.00395302	down
ACKR3	8.87e-20	down
ACO1	8.87e-20	down
ACOX1	6.64e-06	down
ADAMTS1	8.87e-20	down
ADAMTS9	8.87e-20	down
ADH1B	8.87e-20	down
ADPRM	8.87e-20	down
AGTPBP1	1.88e-05	down
ALG5	8.87e-20	down
ANGEL1	8.87e-20	down
ANGPTL4	8.87e-20	down
ANK3	8.87e-20	down
ANKRD28	0.0425978	down
ANPEP	8.87e-20	down
APIP	0.00103731	down
APPL1	8.87e-20	down
ARHGEF28	0.000129577	down
ARMCX3	0.0443466	down
ARRB1	8.87e-20	down
ARSA	8.87e-20	down
ARSD	0.000134831	down
ASB8	0.000176309	down
ASNS	8.87e-20	down
ASRGL1	8.87e-20	down
ATF5	0.0254499	down
ATF7IP2	8.87e-20	down
ATG2B	8.87e-20	down
ATP2A3	8.87e-20	down
ATP8B1	0.0041796	down
ATXN7	8.87e-20	down
B3GNT2	0.000226158	down
BACE1	8.87e-20	down
BANP	0.0455874	down
BCAT1	8.87e-20	down
BDH2	0.00378027	down
BET1L	0.0237782	down
BORCS6	3.46e-06	down
BSPRY	8.87e-20	down
C11ORF95	0.0130951	down
C12ORF29	8.87e-20	down
C1ORF21	0.000250674	down
C21ORF91	0.00238084	down
C4ORF19	8.87e-20	down
C7	8.87e-20	down
C9ORF40	3.24e-05	down
CAAP1	8.87e-20	down
CAB39L	8.87e-20	down
CAMK1D	8.87e-20	down
CAPN15	8.87e-20	down
CCDC186	8.87e-20	down
CCDC25	8.87e-20	down
CCDC59	0.0231538	down
CCDC85C	1.88e-05	down
CCND2	8.87e-20	down
CD36	8.87e-20	down
CD48	8.87e-20	down
CD5	8.87e-20	down
CDC34	0.00238462	down
CDC37L1	0.00529783	down
CDIP1	8.87e-20	down
CELF2	3.46e-06	down
CEP68	2.42e-05	down
CFTR	8.87e-20	down
CHRNB2	8.87e-20	down
CIRBP	8.87e-20	down
CISH	8.87e-20	down
CITED2	8.87e-20	down
CLK4	8.87e-20	down
CLMN	1.88e-05	down
CLN8	0.00362613	down
CLPB	0.0200196	down
CNNM3	8.87e-20	down
COA3	8.87e-20	down
COA7	0.0124167	down
COMMD10	0.00105955	down
COQ3	8.87e-20	down
COQ4	0.000129577	down
COX5A	0.0255755	down
CPM	2.16e-05	down
CXCL2	8.87e-20	down
DAAM1	0.0210368	down
DCAF10	0.0333826	down
DCAF4	0.0013034	down
DDX54	0.00470769	down
DEF8	0.0189075	down
DERL2	8.87e-20	down
DGKZ	0.00214286	down
DHRS12	8.87e-20	down
DHTKD1	8.87e-20	down
DLC1	8.87e-20	down
DMXL1	0.00139036	down
DNAJC12	8.87e-20	down
DNAJC4	8.87e-20	down
DNALI1	8.87e-20	down
DTX3	8.87e-20	down
DUSP1	8.87e-20	down
DUSP8	8.87e-20	down
DYM	8.87e-20	down
ECE2	8.87e-20	down
ECHDC2	8.87e-20	down
EEF1A1	0.000387863	down
EEF2	0.000435696	down
EGFR	0.00556587	down
EGR1	8.87e-20	down
EIF2AK3	8.87e-20	down
EIF4EBP2	0.000944584	down
ELL2	8.87e-20	down
ELP5	0.00972292	down
ELP6	0.00586882	down
EPB41L4B	8.87e-20	down
EPB41L5	8.87e-20	down
EPN1	8.87e-20	down
EPN3	8.87e-20	down
ERN1	8.87e-20	down
ERO1B	8.87e-20	down
ESPN	8.87e-20	down
ETV5	8.87e-20	down
EVA1B	8.87e-20	down
EVL	0.00823368	down
EXD2	8.87e-20	down
FABP4	8.87e-20	down
FAHD2A	8.87e-20	down
FAM120C	8.87e-20	down
FAM162A	8.87e-20	down
FAN1	0.00341458	down
FANCF	1.88e-05	down
FBXL18	0.00542299	down
FBXO2	8.87e-20	down
FBXO22	0.0044978	down
FBXO9	3.46e-06	down
FBXW7	0.0336476	down
FDX1	8.87e-20	down
FGFR1	8.87e-20	down
FKBP5	8.87e-20	down
FMO2	8.87e-20	down
FNDC3A	8.87e-20	down
FOLR2	1.88e-05	down
FOXO3	8.87e-20	down
FRMD4A	0.00138889	down
FRMD8	0.00686994	down
FZD4	8.87e-20	down
GADD45GIP1	0.000176309	down
GALNT2	0.000176309	down
GAREM1	8.87e-20	down
GATA6	8.87e-20	down
GATM	8.87e-20	down
GCLM	2.42e-05	down
GIMAP6	8.87e-20	down
GIPC2	8.87e-20	down
GMPPB	2.99e-05	down
GNAS	0.0461187	down
GNG11	8.87e-20	down
GNG7	8.87e-20	down
GPHN	8.87e-20	down
GPN2	0.000878481	down
GPR27	8.87e-20	down
GPRC5B	8.87e-20	down
GPRC5C	8.87e-20	down
GSE1	1.88e-05	down
GSTA4	8.87e-20	down
GSTM3	8.87e-20	down
GSTT1	8.87e-20	down
GTF3A	1.88e-05	down
HAX1	0.00166745	down
HDAC11	8.87e-20	down
HDLBP	1.88e-05	down
HEYL	8.87e-20	down
HGD	8.87e-20	down
HIPK2	8.87e-20	down
HLA-DOA	0.00164692	down
HOOK1	8.87e-20	down
HPS6	0.023431	down
HS6ST1	8.87e-20	down
HSPB8	8.87e-20	down
HYI	8.87e-20	down
ICA1	8.87e-20	down
IFRD1	8.87e-20	down
IFT22	0.0294861	down
IFT57	0.00166667	down
IGF1	8.87e-20	down
IGF1R	0.000901515	down
IKZF5	0.00269284	down
IL17RB	8.87e-20	down
IL6R	8.87e-20	down
IL6ST	0.0395145	down
ING3	8.87e-20	down
INSR	8.87e-20	down
INTS6	8.87e-20	down
IPO5	8.87e-20	down
IQGAP2	8.87e-20	down
ISYNA1	8.87e-20	down
JADE1	8.87e-20	down
JUND	8.87e-20	down
KCNJ15	8.87e-20	down
KCNJ16	8.87e-20	down
KCNK7	6.67e-05	down
KDM8	8.87e-20	down
KIAA1324	8.87e-20	down
KIF1B	0.00402009	down
KIF1C	0.00472866	down
KIZ	8.87e-20	down
KLF13	8.87e-20	down
KLF15	8.87e-20	down
KLF2	0.0239886	down
KLF9	8.87e-20	down
KLHDC10	3.24e-05	down
KLK12	8.87e-20	down
KLKB1	8.87e-20	down
KMT2D	0.0110205	down
LAMC3	8.87e-20	down
LANCL2	0.000959799	down
LARP6	0.000845178	down
LDB2	0.000210383	down
LFNG	0.0161098	down
LGR4	8.87e-20	down
LIFR	8.87e-20	down
LMAN1	1.32e-05	down
LMBRD1	2.42e-05	down
LMF1	0.000712821	down
LMO2	0.0120102	down
LONRF1	0.00270968	down
LRFN4	0.00118826	down
LRP6	8.87e-20	down
LRRC75B	8.87e-20	down
LRRC8B	0.0011037	down
LYRM2	0.00748517	down
MAGI1	8.87e-20	down
MAN2A1	0.00171765	down
MAP3K13	8.87e-20	down
MAP6D1	8.87e-20	down
MAPK9	8.87e-20	down
MAST4	1.88e-05	down
MATN2	8.87e-20	down
MBP	0.0047193	down
MCUR1	0.000811705	down
MECOM	6.64e-06	down
METRN	8.87e-20	down
METTL7A	8.87e-20	down
MGAT4A	8.87e-20	down
MKNK1	8.87e-20	down
MKNK2	8.87e-20	down
MLLT1	0.000164345	down
MLYCD	8.87e-20	down
MMP15	0.000252688	down
MOCS2	6.64e-06	down
MPC1	8.87e-20	down
MPC2	0.00153938	down
MPPED1	3.46e-06	down
MRPL2	0.00138889	down
MRPL39	0.0270919	down
MRPL41	6.64e-06	down
MRPS22	0.00706794	down
MRPS33	0.00052987	down
MRS2	1.88e-05	down
MSRA	8.87e-20	down
MTERF4	0.00250465	down
MTHFD2	0.0182722	down
MTMR10	0.000203297	down
MTMR12	8.87e-20	down
MTUS1	8.87e-20	down
MVK	0.00154524	down
MYBBP1A	0.00584052	down
MYEF2	8.87e-20	down
MYLIP	0.00981705	down
MYO10	0.0178	down
MZB1	8.87e-20	down
NACC2	0.00106436	down
NDUFAF4	8.87e-20	down
NDUFC1	0.00846429	down
NDUFS7	0.000300532	down
NEDD4L	8.87e-20	down
NFIB	8.87e-20	down
NFIC	8.87e-20	down
NFIX	0.0100269	down
NHLRC2	0.0370788	down
NLK	8.87e-20	down
NOS1	8.87e-20	down
NR1D2	0.00030504	down
NSMCE4A	0.000164345	down
NSMF	0.0203035	down
NTN1	2.16e-05	down
NUCB2	8.87e-20	down
OARD1	8.87e-20	down
OSBP2	8.87e-20	down
PACSIN2	8.87e-20	down
PAK3	8.87e-20	down
PALMD	8.87e-20	down
PARM1	8.87e-20	down
PARP11	8.87e-20	down
PBX1	8.87e-20	down
PCCA	8.87e-20	down
PCDH17	8.87e-20	down
PCF11	0.00612017	down
PCM1	0.00336613	down
PDCD2	0.0161693	down
PDCD5	2.7e-05	down
PDGFD	8.87e-20	down
PDK4	8.87e-20	down
PDZD8	0.0259397	down
PECR	0.000556701	down
PELI2	8.87e-20	down
PFKFB1	8.87e-20	down
PGPEP1	8.87e-20	down
PHF10	0.0106371	down
PIGN	8.87e-20	down
PITPNC1	8.87e-20	down
PLXNA2	8.87e-20	down
PNMA3	8.87e-20	down
POLI	8.87e-20	down
POLR1D	8.87e-20	down
POLR1E	8.87e-20	down
PPIL2	0.000627249	down
PPM1D	1.88e-05	down
PPP1R12B	0.0437486	down
PPP1R16B	1.88e-05	down
PPP1R3C	0.00281839	down
PPP1R9A	8.87e-20	down
PPP2R2D	8.87e-20	down
PPP6C	0.0210155	down
PRKCE	0.00119512	down
PRPS2	8.87e-20	down
PSAT1	8.87e-20	down
PTER	0.00675855	down
PTGDR	0.00409111	down
PTP4A1	0.000129577	down
PTPN3	8.87e-20	down
PXMP4	0.000484375	down
PYROXD1	8.87e-20	down
QDPR	8.87e-20	down
QPRT	8.87e-20	down
QRSL1	0.0181542	down
RAB11FIP1	0.00262269	down
RAB11FIP3	3.24e-05	down
RAB30	6.64e-06	down
RAB3D	8.87e-20	down
RAB40C	8.87e-20	down
RALGAPA1	1.88e-05	down
RASGRP3	0.000227642	down
RASSF4	6.64e-06	down
RBM15B	3.46e-06	down
RBM47	0.0238914	down
RBMX	8.87e-20	down
RBP1	8.87e-20	down
RCAN3	8.87e-20	down
RCHY1	0.0253598	down
RCL1	0.00080102	down
RDX	8.87e-20	down
REPIN1	7.78e-05	down
REPS2	8.87e-20	down
REV3L	8.87e-20	down
RFX1	8.87e-20	down
RGCC	6.64e-06	down
RGL3	8.87e-20	down
RGS5	0.00360948	down
RHOBTB3	8.87e-20	down
RNF130	0.00261717	down
RNF138	6.64e-06	down
RNF146	0.0395145	down
RNF38	0.00373708	down
ROR1	8.87e-20	down
RPAP2	6.64e-06	down
RPL11	0.0291695	down
RPL13	8.87e-20	down
RPL14	0.00931171	down
RPL15	0.00341096	down
RPL27A	0.00552597	down
RPL34	8.87e-20	down
RPL4	0.0149016	down
RPRD1A	0.00510675	down
RPS13	0.00150839	down
RPS29	8.62e-05	down
RPS5	1.88e-05	down
RPS6	0.00117647	down
RRBP1	8.87e-20	down
RSBN1	0.015326	down
RSL24D1	0.0241708	down
RWDD1	3.46e-06	down
RWDD2A	8.87e-20	down
SASH1	1.88e-05	down
SATB1	8.87e-20	down
SAV1	0.00114005	down
SAYSD1	0.0307889	down
SCAMP5	8.87e-20	down
SCAND1	8.87e-20	down
SCD5	8.87e-20	down
SCFD1	0.0150381	down
SDHC	0.000298667	down
SEC61A1	0.0277701	down
SEC61B	8.87e-20	down
SEC62	0.0367109	down
SEC63	8.87e-20	down
SECISBP2	0.0238914	down
SEMA4A	8.87e-20	down
SEMA5A	4.66e-05	down
SEMA6A	8.87e-20	down
SEMA6B	0.000107955	down
SERP1	8.87e-20	down
SERPINB1	0.000107955	down
SETBP1	8.87e-20	down
SEZ6L2	8.87e-20	down
SFRP1	8.87e-20	down
SH3BP1	0.0370202	down
SH3BP4	8.87e-20	down
SHC3	8.87e-20	down
SIK2	8.87e-20	down
SLC16A10	8.87e-20	down
SLC16A7	8.87e-20	down
SLC1A4	8.87e-20	down
SLC22A5	8.87e-20	down
SLC25A15	8.87e-20	down
SLC25A16	0.0395145	down
SLC25A36	0.0218801	down
SLC25A37	0.0112597	down
SLC27A5	0.00113301	down
SLC2A4RG	2.42e-05	down
SLC2A8	2.16e-05	down
SLC31A1	0.00127007	down
SLC33A1	8.87e-20	down
SLC38A10	3.46e-06	down
SLC39A8	8.87e-20	down
SLC3A1	8.87e-20	down
SMARCA2	0.0380256	down
SMARCD3	0.00800633	down
SMARCE1	2.42e-05	down
SMIM14	0.0203035	down
SNCA	5.81e-05	down
SOAT1	0.00991511	down
SOCS3	8.87e-20	down
SOCS7	8.87e-20	down
SPCS3	8.87e-20	down
SPRY1	0.0128438	down
SRPRB	8.87e-20	down
SRR	8.87e-20	down
SSBP2	0.023431	down
SSR1	0.000556701	down
SSR3	8.87e-20	down
ST6GALNAC4	8.87e-20	down
STARD13	8.87e-20	down
STEAP4	8.87e-20	down
STK11	0.00101995	down
STRBP	8.87e-20	down
STX11	2.99e-05	down
SUCLG1	8.87e-20	down
SYNE1	8.87e-20	down
TACC1	0.0227572	down
TBC1D22B	0.000467363	down
TBC1D8	8.87e-20	down
TCAF1	0.00487991	down
TCF21	8.87e-20	down
TESC	1.88e-05	down
TGFBR3	8.87e-20	down
THBD	8.87e-20	down
THNSL2	3.53e-05	down
TIMM13	0.00358371	down
TKT	0.00408018	down
TLE1	0.000107955	down
TM7SF3	6.64e-06	down
TMED10	6.94e-05	down
TMED2	0.0136566	down
TMED3	8.87e-20	down
TMED5	0.0276629	down
TMEM106C	0.013994	down
TMEM120B	8.87e-20	down
TMEM121	6.64e-06	down
TMEM143	4.11e-05	down
TMEM177	4.39e-05	down
TMEM223	0.00439956	down
TMEM246	0.000227642	down
TMEM254	1.88e-05	down
TMEM30B	3.46e-06	down
TMEM8A	8.87e-20	down
TMPRSS6	8.87e-20	down
TNFAIP8	0.00351474	down
TNFAIP8L1	0.00645182	down
TNFSF14	0.000749361	down
TOB2	0.0178	down
TOLLIP	3.46e-06	down
TOM1L1	8.87e-20	down
TOM1L2	0.00164692	down
TPM3	8.87e-20	down
TPST2	8.87e-20	down
TRAF1	0.0110861	down
TRIB1	8.87e-20	down
TRIM45	8.87e-20	down
TRIM46	8.87e-20	down
TSPAN12	8.87e-20	down
TSPAN32	0.0114612	down
TTC17	6.64e-06	down
TUBGCP4	0.0178	down
TUSC3	8.87e-20	down
TXLNG	0.00687872	down
TXNDC16	8.87e-20	down
TXNL1	8.87e-20	down
UBA5	8.87e-20	down
UBE2J1	0.000405263	down
UBE4B	3.24e-05	down
UBIAD1	0.0098278	down
UCHL5	0.0227259	down
UFL1	0.00336238	down
UQCRB	8.87e-20	down
USP13	0.00152392	down
USP16	0.000205479	down
USP36	2.42e-05	down
USP6	0.00101995	down
UTRN	0.00434071	down
VAV2	3.46e-06	down
VIL1	8.87e-20	down
VPS13A	0.0291045	down
VPS53	0.000151261	down
VWF	8.87e-20	down
WDR13	0.000235135	down
WDR37	0.0142616	down
WDR91	8.87e-20	down
WLS	0.000359788	down
WWC1	8.87e-20	down
XBP1	8.87e-20	down
XPNPEP1	0.00342046	down
YARS	0.0367482	down
YIPF4	0.0203035	down
ZBTB20	1.88e-05	down
ZC3H14	0.00872537	down
ZCCHC10	0.0200568	down
ZCWPW1	0.00207981	down
ZFX	0.0108807	down
ZKSCAN1	0.00940919	down
ZNF124	0.00755814	down
ZNF302	9.46e-05	down
ZNF331	8.87e-20	down
ZNF395	8.87e-20	down
ZNF639	0.0262726	down
ZNF706	0.000172222	down
ZNF710	8.87e-20	down
ZNF721	0.000984962	down
ZNF862	2.7e-05	down
ZNHIT2	8.87e-20	down
ABCC3	8.54e-20	up
ABCG1	8.54e-20	up
ABHD2	1.5e-05	up
ABTB2	0.000390123	up
ACP6	8.54e-20	up
ACSL5	8.54e-20	up
ACTA2	8.54e-20	up
ACTB	8.54e-20	up
ACTN1	8.54e-20	up
ACTR2	0.00463235	up
ACTR3	2.35e-05	up
ACTR6	9.68e-05	up
ADAM17	8.54e-20	up
ADAM28	8.54e-20	up
ADAMTS12	8.54e-20	up
ADAMTS2	8.54e-20	up
ADAP2	0.0445908	up
AGR2	8.54e-20	up
AHNAK	0.0103058	up
AK4	8.54e-20	up
ALPK1	5.52e-05	up
ALS2CL	8.54e-20	up
ANGPTL2	8.54e-20	up
ANKH	0.0151083	up
ANKRD10	0.000118421	up
ANP32E	8.54e-20	up
ANTXR1	8.54e-20	up
ANXA1	8.54e-20	up
ANXA6	0.00794887	up
APLP2	6.39e-06	up
APOL6	5e-05	up
ARAP3	0.000474453	up
ARHGAP1	8.54e-20	up
ARHGAP26	8.54e-20	up
ARHGAP32	8.54e-20	up
ARHGEF2	9.15e-06	up
ARNTL2	8.54e-20	up
ARPC5L	2.91e-05	up
ASAP1	8.54e-20	up
ASPH	8.54e-20	up
ASPN	8.54e-20	up
ATG16L1	8.54e-20	up
ATP1B3	8.54e-20	up
ATP2A2	0.00547303	up
ATP6V1D	0.00314286	up
ATR	0.00309402	up
BACE2	2.64e-05	up
BAG2	0.000263959	up
BARD1	8.54e-20	up
BASP1	8.54e-20	up
BCL2L1	8.54e-20	up
BCL6	0.000567633	up
BHLHE41	8.54e-20	up
BIRC3	8.54e-20	up
BLVRA	3.68e-05	up
BMPR2	8.54e-20	up
BPNT1	8.54e-20	up
BRCC3	8.15e-05	up
BTN2A1	0.000444988	up
BUB3	8.54e-20	up
C12ORF4	0.0367844	up
C1GALT1	8.54e-20	up
C1ORF116	8.54e-20	up
C1RL	0.035959	up
C5ORF15	0.00059759	up
CA12	8.54e-20	up
CALD1	8.54e-20	up
CALU	8.54e-20	up
CAMK2G	0.0356037	up
CAMK2N1	8.54e-20	up
CAPN1	6.39e-06	up
CASK	3.68e-05	up
CBL	0.0118139	up
CCNE1	8.54e-20	up
CCNG2	0.010878	up
CCT5	0.00162667	up
CD2AP	0.000158031	up
CD47	6.39e-06	up
CD53	8.54e-20	up
CD82	8.54e-20	up
CDC23	0.000116095	up
CDC42BPA	9.15e-06	up
CDC42EP3	8.54e-20	up
CDC42SE1	0.00125401	up
CDCP1	8.54e-20	up
CDH11	8.54e-20	up
CDK1	8.54e-20	up
CDK6	0.0174241	up
CDS1	8.54e-20	up
CERS6	8.54e-20	up
CFL1	8.54e-20	up
CHORDC1	0.00115862	up
CHST11	8.54e-20	up
CHST15	0.00103256	up
CIT	8.54e-20	up
CLDN1	8.54e-20	up
CLDN11	9.68e-05	up
CLDN18	8.54e-20	up
CLDND1	0.0115734	up
CLIP4	8.54e-20	up
CMTM6	3.18e-05	up
CNIH4	6.39e-06	up
CNOT6	0.00145067	up
CNPY4	8.54e-20	up
COL11A1	8.54e-20	up
COL14A1	8.54e-20	up
COL1A2	8.54e-20	up
COLEC12	8.54e-20	up
COLGALT1	8.54e-20	up
COPS8	8.54e-20	up
CORO1C	8.54e-20	up
CORO2A	8.54e-20	up
CP	8.54e-20	up
CPD	0.00422574	up
CRTAP	0.011998	up
CSGALNACT2	8.54e-20	up
CSNK1G3	0.024845	up
CSTB	8.54e-20	up
CTNNB1	9.68e-05	up
CTSB	8.54e-20	up
CTSC	8.54e-20	up
CTSS	8.54e-20	up
CXADR	4.48e-05	up
CXCL14	8.54e-20	up
CYB5R4	0.0103058	up
CYBA	0.00184956	up
CYBB	8.54e-20	up
CYBRD1	8.54e-20	up
CYP3A5	8.54e-20	up
CYTH3	0.00268764	up
DAPK3	0.016809	up
DAPP1	8.54e-20	up
DCBLD2	8.54e-20	up
DCN	2.35e-05	up
DCTN5	0.0213817	up
DDR2	8.54e-20	up
DDX11	0.0204061	up
DDX58	8.54e-20	up
DEPTOR	9.15e-06	up
DERL1	0.00534927	up
DGUOK	0.0111158	up
DHRS9	8.54e-20	up
DHX8	0.0219125	up
DKK3	8.54e-20	up
DLG1	0.00830691	up
DNAJA4	8.54e-20	up
DNAJC15	0.000106101	up
DNAJC9	0.00925558	up
DNM1L	4.21e-05	up
DOCK9	3.46e-05	up
DPYSL3	8.54e-20	up
DSC2	8.54e-20	up
DUSP4	8.54e-20	up
DYNC1I2	0.0345535	up
EBP	0.0123018	up
EDIL3	8.54e-20	up
EDN1	6.39e-06	up
EFEMP1	8.54e-20	up
EGLN3	8.54e-20	up
EHF	8.54e-20	up
EIF2AK2	0.000104558	up
EIF4E2	0.00272629	up
EMP1	8.54e-20	up
EMP2	8.54e-20	up
ENO1	8.54e-20	up
EPB41L2	2.35e-05	up
EPS8L2	0.00619462	up
ERBB3	8.54e-20	up
ERMP1	0.00165854	up
ERN2	8.54e-20	up
ERO1A	8.54e-20	up
ESRP1	8.54e-20	up
ETNK1	0.00143596	up
ETS1	8.54e-20	up
ETS2	8.54e-20	up
ETV6	8.15e-05	up
F5	8.54e-20	up
FA2H	8.54e-20	up
FADS2	0.00093662	up
FAM111A	0.00297644	up
FAM114A1	3.68e-05	up
FAM118A	3.68e-05	up
FAM49B	6.39e-06	up
FBN1	8.54e-20	up
FERMT1	8.54e-20	up
FGL2	8.54e-20	up
FKBP14	8.54e-20	up
FLRT3	8.54e-20	up
FNBP1	8.54e-20	up
FNDC3B	0.0027149	up
FNTB	8.54e-20	up
FOSL2	5e-05	up
FRZB	8.54e-20	up
FSTL1	8.54e-20	up
FXYD5	8.54e-20	up
GABBR1	8.54e-20	up
GALNT10	8.54e-20	up
GALNT12	8.54e-20	up
GALNT6	8.54e-20	up
GALNT7	0.000388614	up
GAPDH	8.54e-20	up
GBP2	8.54e-20	up
GCNT1	8.54e-20	up
GEMIN6	0.0156235	up
GLI3	8.54e-20	up
GLIPR1	8.54e-20	up
GLT8D2	8.54e-20	up
GNA13	0.00297644	up
GNAI1	9.15e-06	up
GNPTAB	8.54e-20	up
GOLIM4	0.0015412	up
GPRC5A	8.54e-20	up
GPX2	8.54e-20	up
GSDMB	8.54e-20	up
GTF2H3	0.000120419	up
GULP1	0.000413793	up
H2AFY	0.0193726	up
HBEGF	8.54e-20	up
HIVEP2	0.0251698	up
HKDC1	8.54e-20	up
HLA-DPB1	6.39e-06	up
HLA-DQA1	8.54e-20	up
HMGA1	0.00757084	up
HMGB2	8.54e-20	up
HOMER1	8.54e-20	up
HOXB3	8.54e-20	up
HSD17B14	0.00515208	up
HSPH1	8.54e-20	up
HTATIP2	8.54e-20	up
IDH1	0.000639423	up
IFIT2	8.54e-20	up
IFIT3	8.54e-20	up
IGF2BP2	8.54e-20	up
IL7R	8.54e-20	up
INF2	8.54e-20	up
INHBA	8.54e-20	up
INPP4A	0.00465618	up
INPP4B	8.54e-20	up
INPP5F	8.54e-20	up
IRF1	8.54e-20	up
ITGA1	8.54e-20	up
ITGA2	8.54e-20	up
ITGB1BP1	4.21e-05	up
ITGB4	8.54e-20	up
ITGB8	8.54e-20	up
ITPR1	0.000735084	up
ITPR3	8.54e-20	up
JAM3	8.54e-20	up
KDM3A	0.000366584	up
KDM5B	0.0406888	up
KLF6	0.000246819	up
KLF7	8.54e-20	up
KLK7	8.54e-20	up
KNOP1	0.000268354	up
KRT19	8.54e-20	up
LACTB2	8.54e-20	up
LAMA3	8.54e-20	up
LCP2	8.54e-20	up
LDLRAD4	1.21e-05	up
LIMA1	0.00328026	up
LIMCH1	0.00250109	up
LMCD1	6.39e-06	up
LMNA	9.68e-05	up
LMO4	0.00133864	up
LPCAT4	8.54e-20	up
LPP	0.00460632	up
LPXN	9.15e-06	up
LRCH1	8.54e-20	up
LRP10	6.87e-05	up
LRP5	0.00115862	up
LRRFIP1	8.54e-20	up
LTBP2	8.54e-20	up
LTBP3	0.0200212	up
LUM	8.54e-20	up
MAP1B	8.54e-20	up
MAP3K12	0.00129224	up
MAP3K8	8.54e-20	up
MAP4K4	8.54e-20	up
MAPK6	8.54e-20	up
MBOAT2	8.54e-20	up
MCM6	8.54e-20	up
MEGF6	0.0406125	up
MFHAS1	0.0015	up
MFSD6	0.00318723	up
MGAT4B	8.54e-20	up
MGLL	8.54e-20	up
MGP	8.54e-20	up
MGST3	0.0232334	up
MICAL2	8.54e-20	up
MITF	8.54e-20	up
MMD	8.54e-20	up
MMP11	8.54e-20	up
MOXD1	8.54e-20	up
MPZL1	2.35e-05	up
MPZL2	8.54e-20	up
MS4A6A	8.54e-20	up
MSL3	0.015169	up
MSN	8.54e-20	up
MUC13	8.54e-20	up
MXD1	8.54e-20	up
MXRA7	0.000135417	up
MYH11	8.54e-20	up
MYL9	8.54e-20	up
MYLK	8.54e-20	up
MYO9A	0.0197572	up
NABP1	0.000237852	up
NCK1	8.54e-20	up
NCKAP1L	8.54e-20	up
NDC1	0.00115011	up
NEBL	8.54e-20	up
NECAP2	0.000244898	up
NEDD9	0.00101165	up
NETO2	8.54e-20	up
NFE2L3	8.54e-20	up
NIP7	0.000225641	up
NME7	0.000120419	up
NOD1	8.54e-20	up
NPC1	8.54e-20	up
NPL	8.54e-20	up
NR2C1	0.000366584	up
NREP	8.54e-20	up
NUP37	0.000372208	up
OAS2	8.54e-20	up
OAS3	8.54e-20	up
OGFOD1	0.000106101	up
OSBPL10	8.54e-20	up
OSBPL11	0.000137662	up
OSBPL8	6.39e-06	up
OSMR	8.54e-20	up
OXR1	8.54e-20	up
P3H2	8.54e-20	up
PADI1	8.54e-20	up
PAK1	0.00403594	up
PANX1	8.54e-20	up
PARP8	2.91e-05	up
PDCD1LG2	8.54e-20	up
PDGFC	8.54e-20	up
PDK1	8.15e-05	up
PDLIM3	8.54e-20	up
PDLIM5	0.00242576	up
PDP1	6.39e-06	up
PDPN	8.54e-20	up
PEAK1	0.0104839	up
PELI1	8.54e-20	up
PERP	8.54e-20	up
PGK1	8.54e-20	up
PHC2	0.0182829	up
PHF20	1.21e-05	up
PHLDA1	8.54e-20	up
PHLDA3	0.000458537	up
PIGR	8.54e-20	up
PIK3CA	0.00201987	up
PLA2R1	8.54e-20	up
PLCG1	0.0180913	up
PLEKHA2	8.54e-20	up
PLEKHA5	8.54e-20	up
PLEKHB2	9.15e-06	up
PLK3	0.00143243	up
PLSCR1	8.54e-20	up
PLXDC1	8.54e-20	up
PLXDC2	8.54e-20	up
PLXNC1	8.54e-20	up
PMEPA1	8.54e-20	up
PML	8.54e-20	up
POLB	8.54e-20	up
PON2	8.54e-20	up
PRELID3B	0.000165375	up
PRELP	8.54e-20	up
PRKD2	0.000647482	up
PRRG4	8.54e-20	up
PRRX1	8.54e-20	up
PSEN1	0.000180412	up
PSMA3	0.00111343	up
PSMA5	6.39e-06	up
PSMC2	0.0214343	up
PSPC1	0.0470255	up
PTAFR	0.000302267	up
PTBP3	8.54e-20	up
PTGS1	1.5e-05	up
PTPN13	2.91e-05	up
PTPRK	0.000910588	up
PYGB	8.54e-20	up
QSOX1	9.15e-06	up
RAB29	0.00656083	up
RAB8B	6.39e-06	up
RALA	8.54e-20	up
RALBP1	0.000372208	up
RALGPS2	8.54e-20	up
RAP2B	9.15e-06	up
RASA2	8.54e-20	up
RASA3	8.54e-20	up
RASAL1	6.39e-06	up
RASAL2	8.54e-20	up
RBM41	0.0014095	up
RBMS1	8.54e-20	up
RBMS2	7.4e-05	up
RBMS3	0.00082381	up
RCOR1	8.54e-20	up
REG3A	8.54e-20	up
RGS16	8.54e-20	up
RHBDF1	0.00118119	up
RHOF	8.54e-20	up
RIN2	9.15e-06	up
RIOK3	2.35e-05	up
RIPK4	0.020357	up
RIT1	8.54e-20	up
RLIM	0.0356037	up
RNASEL	8.54e-20	up
RNF24	2.35e-05	up
RNF40	0.0099332	up
S100A10	8.54e-20	up
S100A6	8.54e-20	up
S100A8	8.54e-20	up
SEMA7A	8.54e-20	up
SERINC2	8.54e-20	up
SERPINA1	8.54e-20	up
SERPINE2	8.54e-20	up
SFT2D2	0.000985981	up
SFXN1	8.54e-20	up
SGCB	9.15e-06	up
SH3PXD2A	9.15e-06	up
SIPA1L1	6.39e-06	up
SKAP2	8.54e-20	up
SKIL	8.54e-20	up
SLC12A2	8.54e-20	up
SLC17A9	0.0400425	up
SLC20A1	8.54e-20	up
SLC30A1	0.0365885	up
SLC35A3	0.0049666	up
SLC37A1	8.54e-20	up
SLC44A1	8.54e-20	up
SLC5A1	8.54e-20	up
SLC6A8	9.15e-06	up
SLCO3A1	0.000195373	up
SLCO4A1	8.54e-20	up
SLIT2	8.54e-20	up
SMC6	8.54e-20	up
SMURF1	8.54e-20	up
SMURF2	0.0114274	up
SNX24	0.00797347	up
SORL1	6.39e-06	up
SP110	8.54e-20	up
SP140L	8.54e-20	up
SPATS2	0.000845972	up
SPATS2L	8.54e-20	up
SPINT1	6.39e-06	up
SPON1	8.54e-20	up
SPSB1	0.00289247	up
SPTAN1	0.000302267	up
SPTLC2	8.54e-20	up
SRD5A3	8.54e-20	up
SRGAP2	8.54e-20	up
ST3GAL1	9.15e-06	up
STAT1	8.54e-20	up
STAT2	8.54e-20	up
STK10	0.000556901	up
STK17B	0.000106101	up
STK26	6.39e-06	up
STK3	3.68e-05	up
STK4	0.0263766	up
STX7	0.0399519	up
SULT1C2	8.54e-20	up
SUN1	0.000338346	up
SYT11	8.54e-20	up
SYT13	0.000432432	up
SYTL2	8.54e-20	up
TACSTD2	0.00133485	up
TAGLN	8.54e-20	up
TANK	6.39e-06	up
TBC1D2B	6.06e-05	up
TBL1XR1	0.00137415	up
TCF4	8.54e-20	up
TCTN2	0.0418732	up
TES	8.54e-20	up
TFRC	8.54e-20	up
TGFBR1	1.5e-05	up
TGIF1	0.00111343	up
THBS1	6.39e-06	up
TIAM2	0.000941452	up
TIMP2	8.54e-20	up
TLR4	9.15e-06	up
TMCC1	0.000127937	up
TMEM106B	0.0454973	up
TMEM176B	1.5e-05	up
TMEM204	0.0107816	up
TMEM62	0.00787295	up
TMEM87A	6.39e-06	up
TMOD3	4.21e-05	up
TMPRSS3	8.54e-20	up
TNC	8.54e-20	up
TNFRSF10D	4.75e-05	up
TNFSF15	8.54e-20	up
TNIK	8.54e-20	up
TNIP1	0.0399519	up
TNIP2	0.00488912	up
TNS4	8.54e-20	up
TPBG	8.54e-20	up
TPM2	8.54e-20	up
TRAFD1	0.0190426	up
TRAK1	8.54e-20	up
TRANK1	8.54e-20	up
TRIM38	3.18e-05	up
TRIO	8.54e-20	up
TSC22D1	8.54e-20	up
TSC22D3	0.0160254	up
TSPAN5	8.54e-20	up
TWSG1	8.54e-20	up
UBA6	5.52e-05	up
UBXN2B	0.0157632	up
UEVLD	0.00800815	up
UGCG	0.000509709	up
UNC5B	8.54e-20	up
UNC93B1	0.0295508	up
UPF3B	0.00646694	up
USP6NL	0.00242576	up
UXS1	0.000106101	up
VANGL1	0.000824228	up
VEZT	0.00087234	up
WDR1	9.15e-06	up
WDR44	0.00994949	up
WNK1	0.00269697	up
XAF1	8.54e-20	up
XPO1	6.39e-06	up
XYLT1	8.54e-20	up
YAP1	3.68e-05	up
ZC2HC1A	8.54e-20	up
ZC3HAV1	0.00729835	up
ZDHHC13	0.00250652	up
ZEB1	8.54e-20	up
ZMYND8	0.00207489	up
ZNF281	0.0453571	up
ZNF532	8.54e-20	up
ZNHIT6	0.000441176	up
ZWILCH	8.54e-20	up
ZYX	0.000735084	up
