# Supplementary material for: A comprehensive meta-analysis of transcriptome data to identify signature genes associated with pancreatic ductal adenocarcinoma
Source: PLoS One. 2024 Feb 7;19(2):e0289561. doi: 10.1371/journal.pone.0289561 (PMC10849254; doi:10.1371/journal.pone.0289561)
Supplement: S3 Table — (XLSX) [file pone.0289561.s004.xlsx]

## Sheet: Table S3
Table S3. GO enrichment analysis of DEGs.
source	term_name	term_id	adjusted_p_value	count
GO:BP	cellular response to chemical stimulus	GO:0070887	9.05939e-11	291
GO:BP	regulation of catalytic activity	GO:0050790	3.07069e-09	215
GO:BP	protein metabolic process	GO:0019538	3.50824e-09	443
GO:BP	organonitrogen compound metabolic process	GO:1901564	4.88987e-09	499
GO:BP	cellular response to organic substance	GO:0071310	6.45157e-09	243
GO:BP	regulation of multicellular organismal process	GO:0051239	3.43556e-08	276
GO:BP	regulation of developmental process	GO:0050793	8.66716e-08	236
GO:BP	regulation of cell migration	GO:0030334	9.87737e-08	107
GO:BP	anatomical structure morphogenesis	GO:0009653	1.29218e-07	238
GO:BP	regulation of molecular function	GO:0065009	1.30785e-07	254
GO:BP	positive regulation of molecular function	GO:0044093	1.59173e-07	169
GO:BP	regulation of cellular component movement	GO:0051270	1.67965e-07	118
GO:BP	positive regulation of catalytic activity	GO:0043085	1.94704e-07	143
GO:BP	regulation of cell motility	GO:2000145	2.10968e-07	111
GO:BP	cellular protein metabolic process	GO:0044267	2.68348e-07	398
GO:BP	response to organic substance	GO:0010033	2.92126e-07	276
GO:BP	positive regulation of biological process	GO:0048518	3.975e-07	458
GO:BP	cell migration	GO:0016477	4.18891e-07	153
GO:BP	regulation of multicellular organismal development	GO:2000026	5.48603e-07	194
GO:BP	localization	GO:0051179	6.02267e-07	488
GO:BP	negative regulation of cellular process	GO:0048523	2.18268e-06	371
GO:BP	regulation of locomotion	GO:0040012	2.51183e-06	113
GO:BP	negative regulation of biological process	GO:0048519	3.01748e-06	412
GO:BP	regulation of response to stimulus	GO:0048583	3.90279e-06	334
GO:BP	localization of cell	GO:0051674	5.99866e-06	160
GO:BP	cell motility	GO:0048870	5.99866e-06	160
GO:BP	protein modification process	GO:0036211	6.45579e-06	320
GO:BP	cellular protein modification process	GO:0006464	6.45579e-06	320
GO:BP	regulation of localization	GO:0032879	7.63823e-06	238
GO:BP	positive regulation of cellular process	GO:0048522	7.99822e-06	405
GO:BP	regulation of cell adhesion	GO:0030155	8.25875e-06	81
GO:BP	cellular response to endogenous stimulus	GO:0071495	8.90562e-06	138
GO:BP	tissue morphogenesis	GO:0048729	9.5735e-06	78
GO:BP	regulation of kinase activity	GO:0043549	1.62458e-05	95
GO:BP	cell adhesion	GO:0007155	1.76727e-05	134
GO:BP	cellular developmental process	GO:0048869	1.96911e-05	337
GO:BP	biological adhesion	GO:0022610	2.38868e-05	134
GO:BP	cell development	GO:0048468	2.78549e-05	187
GO:BP	tissue development	GO:0009888	3.46919e-05	180
GO:BP	phosphorylation	GO:0016310	4.08259e-05	204
GO:BP	regulation of cell communication	GO:0010646	4.44683e-05	279
GO:BP	locomotion	GO:0040011	4.85221e-05	172
GO:BP	regulation of protein kinase activity	GO:0045859	5.15664e-05	85
GO:BP	regulation of signaling	GO:0023051	5.74372e-05	281
GO:BP	regulation of transferase activity	GO:0051338	6.60203e-05	101
GO:BP	actin cytoskeleton organization	GO:0030036	6.67067e-05	75
GO:BP	regulation of cell development	GO:0060284	6.84785e-05	99
GO:BP	regulation of anatomical structure morphogenesis	GO:0022603	6.87051e-05	114
GO:BP	response to growth factor	GO:0070848	6.93992e-05	80
GO:BP	response to endogenous stimulus	GO:0009719	6.94694e-05	154
GO:BP	supramolecular fiber organization	GO:0097435	7.27119e-05	76
GO:BP	enzyme linked receptor protein signaling pathway	GO:0007167	8.49789e-05	105
GO:BP	developmental process	GO:0032502	8.60796e-05	460
GO:BP	cell differentiation	GO:0030154	9.25775e-05	321
GO:BP	regulation of cell differentiation	GO:0045595	0.00011551	165
GO:BP	macromolecule modification	GO:0043412	0.000125391	326
GO:BP	cellular response to growth factor stimulus	GO:0071363	0.00012706	77
GO:BP	protein phosphorylation	GO:0006468	0.000146095	171
GO:BP	anatomical structure development	GO:0048856	0.000169385	427
GO:BP	response to chemical	GO:0042221	0.000174868	354
GO:BP	actin filament organization	GO:0007015	0.000180349	52
GO:BP	regulation of hydrolase activity	GO:0051336	0.000286187	119
GO:BP	cellular response to transforming growth factor beta stimulus	GO:0071560	0.000385421	36
GO:BP	movement of cell or subcellular component	GO:0006928	0.000407257	184
GO:BP	regulation of cellular component organization	GO:0051128	0.000427352	203
GO:BP	positive regulation of multicellular organismal process	GO:0051240	0.000436497	157
GO:BP	intracellular signal transduction	GO:0035556	0.000452491	226
GO:BP	regulation of signal transduction	GO:0009966	0.00052613	248
GO:BP	actin filament-based process	GO:0030029	0.000579883	80
GO:BP	system development	GO:0048731	0.000636609	358
GO:BP	phosphorus metabolic process	GO:0006793	0.000640754	257
GO:BP	positive regulation of metabolic process	GO:0009893	0.000649932	279
GO:BP	response to transforming growth factor beta	GO:0071559	0.000711589	36
GO:BP	response to stress	GO:0006950	0.000726424	304
GO:BP	phosphate-containing compound metabolic process	GO:0006796	0.000737171	255
GO:BP	neurogenesis	GO:0022008	0.000762953	144
GO:BP	morphogenesis of an epithelium	GO:0002009	0.000801855	62
GO:BP	regulation of cell morphogenesis	GO:0022604	0.000886885	58
GO:BP	regulation of biological quality	GO:0065008	0.000895828	304
GO:BP	regulation of neurogenesis	GO:0050767	0.000911589	85
GO:BP	positive regulation of developmental process	GO:0051094	0.00106724	128
GO:BP	regulation of cell population proliferation	GO:0042127	0.00113672	148
GO:BP	cellular response to stimulus	GO:0051716	0.00120741	519
GO:BP	apoptotic process	GO:0006915	0.00135857	165
GO:BP	positive regulation of macromolecule metabolic process	GO:0010604	0.0014717	258
GO:BP	transforming growth factor beta receptor signaling pathway	GO:0007179	0.00150573	30
GO:BP	regulation of nervous system development	GO:0051960	0.00164908	92
GO:BP	regulation of GTPase activity	GO:0043087	0.00170425	55
GO:BP	positive regulation of protein metabolic process	GO:0051247	0.00199026	147
GO:BP	regulation of protein metabolic process	GO:0051246	0.00209233	224
GO:BP	positive regulation of kinase activity	GO:0033674	0.0025041	65
GO:BP	regulation of cell projection organization	GO:0031344	0.00252981	72
GO:BP	positive regulation of protein kinase activity	GO:0045860	0.00253922	59
GO:BP	positive regulation of cellular component organization	GO:0051130	0.00339712	111
GO:BP	activation of protein kinase activity	GO:0032147	0.00402087	42
GO:BP	cell death	GO:0008219	0.00418823	181
GO:BP	programmed cell death	GO:0012501	0.00465509	172
GO:BP	cellular component organization	GO:0016043	0.00549035	439
GO:BP	cell surface receptor signaling pathway	GO:0007166	0.00563995	239
GO:BP	cell population proliferation	GO:0008283	0.00568989	164
GO:BP	regulation of plasma membrane bounded cell projection organization	GO:0120035	0.00589803	70
GO:BP	biological regulation	GO:0065007	0.00675219	783
GO:BP	positive regulation of cellular protein metabolic process	GO:0032270	0.00699348	137
GO:BP	circulatory system development	GO:0072359	0.00730202	106
GO:BP	multicellular organism development	GO:0007275	0.00739575	386
GO:BP	cell morphogenesis	GO:0000902	0.00761303	97
GO:BP	tube morphogenesis	GO:0035239	0.00802466	88
GO:BP	regulation of cellular protein metabolic process	GO:0032268	0.00869968	209
GO:MF	protein binding	GO:0005515	1.09598e-12	838
GO:MF	enzyme regulator activity	GO:0030234	4.84107e-06	105
GO:MF	catalytic activity, acting on a protein	GO:0140096	5.74967e-06	189
GO:MF	protein kinase activity	GO:0004672	1.16138e-05	70
GO:MF	protein serine/threonine kinase activity	GO:0004674	3.24952e-05	55
GO:MF	phosphotransferase activity, alcohol group as acceptor	GO:0016773	0.000143789	75
GO:MF	enzyme binding	GO:0019899	0.00022429	182
GO:MF	kinase activity	GO:0016301	0.000301111	82
GO:MF	actin binding	GO:0003779	0.000373819	51
GO:MF	anion binding	GO:0043168	0.000526012	219
GO:MF	transferase activity, transferring phosphorus-containing groups	GO:0016772	0.00062186	94
GO:MF	cytoskeletal protein binding	GO:0008092	0.000699842	93
GO:MF	ion binding	GO:0043167	0.000736316	432
GO:MF	actin filament binding	GO:0051015	0.00114744	29
GO:MF	nucleoside-triphosphatase regulator activity	GO:0060589	0.0015044	42
GO:MF	cell adhesion molecule binding	GO:0050839	0.00171565	55
GO:MF	enzyme activator activity	GO:0008047	0.00185881	56
GO:MF	growth factor binding	GO:0019838	0.00268977	23
GO:MF	binding	GO:0005488	0.00269787	956
GO:MF	GTPase regulator activity	GO:0030695	0.00274602	38
GO:MF	protein-containing complex binding	GO:0044877	0.00893021	106
GO:CC	cytoplasm	GO:0005737	6.0661e-33	831
GO:CC	intracellular	GO:0005622	2.94817e-20	935
GO:CC	endomembrane system	GO:0012505	3.01268e-13	365
GO:CC	cytosol	GO:0005829	4.90679e-12	398
GO:CC	membrane-bounded organelle	GO:0043227	6.73111e-12	811
GO:CC	organelle	GO:0043226	2.32508e-11	865
GO:CC	vesicle	GO:0031982	2.58733e-10	313
GO:CC	organelle membrane	GO:0031090	5.73233e-10	287
GO:CC	intracellular organelle	GO:0043229	7.83921e-10	815
GO:CC	actin cytoskeleton	GO:0015629	1.66773e-09	70
GO:CC	extracellular organelle	GO:0043230	1.70674e-08	191
GO:CC	extracellular vesicle	GO:1903561	2.50415e-08	190
GO:CC	cell leading edge	GO:0031252	4.11815e-08	58
GO:CC	extracellular exosome	GO:0070062	5.72014e-08	187
GO:CC	endoplasmic reticulum	GO:0005783	1.93121e-07	162
GO:CC	anchoring junction	GO:0070161	1.01842e-06	85
GO:CC	intracellular membrane-bounded organelle	GO:0043231	2.01544e-06	705
GO:CC	bounding membrane of organelle	GO:0098588	2.04957e-06	177
GO:CC	Golgi apparatus	GO:0005794	2.66337e-06	142
GO:CC	focal adhesion	GO:0005925	9.33451e-06	52
GO:CC	cell-substrate junction	GO:0030055	1.63729e-05	52
GO:CC	ruffle	GO:0001726	1.69072e-05	30
GO:CC	membrane	GO:0016020	2.17311e-05	626
GO:CC	cytoplasmic vesicle	GO:0031410	3.23253e-05	190
GO:CC	intracellular vesicle	GO:0097708	3.54343e-05	190
GO:CC	lamellipodium	GO:0030027	6.538e-05	31
GO:CC	cell junction	GO:0030054	0.00014712	117
GO:CC	Golgi membrane	GO:0000139	0.000248756	75
GO:CC	nuclear outer membrane-endoplasmic reticulum membrane network	GO:0042175	0.000462621	99
GO:CC	collagen-containing extracellular matrix	GO:0062023	0.000669128	47
GO:CC	whole membrane	GO:0098805	0.00170101	137
GO:CC	endoplasmic reticulum membrane	GO:0005789	0.0030995	94
GO:CC	actomyosin	GO:0042641	0.00313123	16
GO:CC	actin filament bundle	GO:0032432	0.00601615	15
GO:CC	endosome membrane	GO:0010008	0.00616306	50
GO:CC	contractile actin filament bundle	GO:0097517	0.00824989	14
GO:CC	stress fiber	GO:0001725	0.00824989	14
KEGG	HIF-1 signaling pathway	KEGG:04066	0.000205061	22
KEGG	Focal adhesion	KEGG:04510	0.00154916	30
