# Supplementary material for: A comprehensive meta-analysis of transcriptome data to identify signature genes associated with pancreatic ductal adenocarcinoma
Source: PLoS One. 2024 Feb 7;19(2):e0289561. doi: 10.1371/journal.pone.0289561 (PMC10849254; doi:10.1371/journal.pone.0289561)
Supplement: S4 Table — (XLSX) [file pone.0289561.s005.xlsx]

## Sheet: Table S4
Table S4. List of identified PKs among DEGs by GSEA database .
Gene symbol	Expression
ABL2	down
EGFR	down
ERN1	down
FGFR1	down
MKNK2	down
IGF1R	down
INSR	down
PAK3	down
PDK4	down
PRKCE	down
MAPK9	down
STK11	down
TGFBR3	down
PPM1D	down
MKNK1	down
MAP3K13	down
EIF2AK3	down
CIT	down
SIK2	down
MMD	down
HIPK2	down
NLK	down
CAMK1D	down
CLK4	down
MAST4	down
ATR	up
BMPR2	up
CAMK2G	up
CDK1	up
CDK6	up
PLK3	up
MAP3K8	up
CSNK1G3	up
DAPK3	up
ERBB3	up
EFEMP1	up
MYLK	up
DDR2	up
PAK1	up
PDK1	up
PIK3CA	up
MAPK6	up
EIF2AK2	up
RNASEL	up
STK3	up
STK4	up
STK10	up
TGFBR1	up
TRIO	up
MAP3K12	up
CDC42BPA	up
CASK	up
RIOK3	up
STK17B	up
MAP4K4	up
HTATIP2	up
ERN2	up
TNIK	up
PRKD2	up
STK26	up
RIPK4	up
WNK1	up
PEAK1	up
ALPK1	up
