# Supplementary material for: A comprehensive meta-analysis of transcriptome data to identify signature genes associated with pancreatic ductal adenocarcinoma
Source: PLoS One. 2024 Feb 7;19(2):e0289561. doi: 10.1371/journal.pone.0289561 (PMC10849254; doi:10.1371/journal.pone.0289561)
Supplement: S5 Table — (XLSX) [file pone.0289561.s006.xlsx]

## Sheet: Table S5
Table S5. List of potential miRNAs related to DEGs
miRNA	miRTarBase ID	Family
hsa-miR-129-5p	MIRT054154	hsa-miR-129
hsa-miR-128-3p	MIRT054228	hsa-miR-128
hsa-miR-125a-5p	MIRT732714	hsa-miR-125
hsa-miR-26a-1-3p	MIRT733186	hsa-miR-26
hsa-miR-20a-5p	MIRT054860	hsa-miR-20
hsa-miR-101-5p	MIRT733769	hsa-miR-101
hsa-miR-100-5p	MIRT734541	hsa-miR-100
hsa-miR-33a-5p	MIRT568642	hsa-miR-33
hsa-miR-145-5p	MIRT053374	hsa-miR-145
hsa-miR-644a	MIRT007163	hsa-miR-644
hsa-miR-338-3p	MIRT732080	hsa-miR-338
hsa-miR-145-5p	MIRT007275	hsa-miR-145
hsa-miR-26a-5p	MIRT438130	hsa-miR-26
hsa-miR-152-3p	MIRT054717	hsa-miR-152
hsa-miR-152-3p	MIRT054717	hsa-miR-152
hsa-miR-134-5p	MIRT731623	hsa-miR-134
hsa-miR-34a-5p	MIRT732533	hsa-miR-34
hsa-miR-196a-5p	MIRT000709	hsa-miR-196
hsa-miR-196a-5p	MIRT000709	hsa-miR-196
hsa-miR-221-3p	MIRT054354	hsa-miR-221
hsa-miR-132-3p	MIRT003926	hsa-miR-132
hsa-miR-194-3p	MIRT735492	hsa-miR-194
hsa-miR-203a-3p	MIRT053162	hsa-miR-203
hsa-miR-106b-5p	MIRT053623	hsa-miR-106
hsa-miR-20a-5p	MIRT087604	hsa-miR-20
hsa-miR-93-5p	MIRT053624	hsa-miR-93
hsa-miR-1303	MIRT735027	hsa-miR-1303
hsa-miR-25-3p	MIRT053291	hsa-miR-25
hsa-miR-383-5p	MIRT732600	hsa-miR-383
hsa-miR-185-5p	MIRT053599	hsa-miR-185
hsa-miR-29a-3p	MIRT001766	hsa-miR-29
hsa-miR-29c-3p	MIRT020416	hsa-miR-29
hsa-miR-16-5p	MIRT732050	hsa-miR-16
hsa-miR-339-5p	MIRT438049	hsa-miR-339
hsa-miR-29b-3p	MIRT000930	hsa-miR-29
hsa-miR-107	MIRT000800	hsa-miR-107
hsa-miR-29c-3p	MIRT020416	hsa-miR-29
hsa-miR-107	MIRT000800	hsa-miR-107
hsa-miR-320a	MIRT438652	hsa-miR-320
hsa-miR-191-5p	MIRT732453	hsa-miR-191
hsa-miR-491-5p	MIRT004285	hsa-miR-491
hsa-miR-491-5p	MIRT004285	hsa-miR-491
hsa-let-7c-5p	MIRT004491	hsa-let-7
hsa-miR-326	MIRT735192	hsa-miR-326
hsa-let-7g-5p	MIRT004490	hsa-let-7
hsa-let-7c-5p	MIRT004491	hsa-let-7
hsa-miR-122-5p	MIRT023334	hsa-miR-122
hsa-miR-133a-3p	MIRT052647	hsa-miR-133
hsa-miR-133a-3p	MIRT052647	hsa-miR-133
hsa-miR-133b	MIRT731772	hsa-miR-133
hsa-miR-324-3p	MIRT528157	hsa-miR-324
hsa-miR-608	MIRT733033	hsa-miR-608
hsa-miR-30b-5p	MIRT006324	hsa-miR-30
hsa-miR-127-3p	MIRT004463	hsa-miR-127
hsa-miR-205-5p	MIRT054375	hsa-miR-205
hsa-miR-10a-5p	MIRT734916	hsa-miR-10
hsa-miR-544a	MIRT732380	hsa-miR-544
hsa-miR-155-5p	MIRT006927	hsa-miR-155
hsa-miR-339-5p	MIRT005929	hsa-miR-339
hsa-miR-346	MIRT734752	hsa-miR-346
hsa-miR-19a-3p	MIRT004934	hsa-miR-19
hsa-miR-20a-5p	MIRT000181	hsa-miR-20
hsa-miR-100-5p	MIRT006723	hsa-miR-100
hsa-miR-135b-5p	MIRT438736	hsa-miR-135
hsa-miR-17-5p	MIRT004935	hsa-miR-17
hsa-miR-19b-3p	MIRT004933	hsa-miR-19
hsa-miR-92a-3p	MIRT004932	hsa-miR-92
hsa-miR-21-5p	MIRT003837	hsa-miR-21
hsa-miR-135a-5p	MIRT052973	hsa-miR-135
hsa-miR-21-5p	MIRT003837	hsa-miR-21
hsa-miR-153-3p	MIRT735059	hsa-miR-153
hsa-miR-203a-3p	MIRT054155	hsa-miR-203
hsa-miR-216a-5p	MIRT731669	hsa-miR-216
hsa-miR-188-3p	MIRT437869	hsa-miR-188
hsa-miR-98-5p	MIRT437868	hsa-miR-98
hsa-miR-124-3p	MIRT731694	hsa-miR-124
hsa-miR-16-1-3p	MIRT733101	hsa-miR-16
hsa-miR-26a-5p	MIRT000112	hsa-miR-26
hsa-let-7b-5p	MIRT003835	hsa-let-7
hsa-let-7a-3p	MIRT733100	hsa-let-7
hsa-miR-155-5p	MIRT734468	hsa-miR-155
hsa-miR-203a-5p	MIRT734402	hsa-miR-203
hsa-miR-29b-3p	MIRT053581	hsa-miR-29
hsa-miR-302b-3p	MIRT003555	hsa-miR-302
hsa-miR-29b-3p	MIRT053581	hsa-miR-29
hsa-miR-182-5p	MIRT007064	hsa-miR-182
hsa-miR-29a-3p	MIRT053579	hsa-miR-29
hsa-let-7a-5p	MIRT005478	hsa-let-7
hsa-miR-146a-5p	MIRT734421	hsa-miR-146
hsa-miR-30c-5p	MIRT054891	hsa-miR-30
hsa-miR-302d-3p	MIRT005673	hsa-miR-302
hsa-let-7a-5p	MIRT005478	hsa-let-7
hsa-miR-29a-3p	MIRT053579	hsa-miR-29
hsa-miR-191-5p	MIRT054162	hsa-miR-191
hsa-miR-29c-3p	MIRT053582	hsa-miR-29
hsa-miR-124-3p	MIRT054918	hsa-miR-124
hsa-miR-198	MIRT735205	hsa-miR-198
hsa-miR-16-5p	MIRT003431	hsa-miR-16
hsa-miR-340-5p	MIRT548991	hsa-miR-340
hsa-miR-15a-5p	MIRT001228	hsa-miR-15
hsa-miR-26b-5p	MIRT006308	hsa-miR-26
hsa-miR-424-5p	MIRT000936	hsa-miR-424
hsa-miR-15a-5p	MIRT001228	hsa-miR-15
hsa-miR-15b-5p	MIRT000276	hsa-miR-15
hsa-miR-16-5p	MIRT001226	hsa-miR-16
hsa-miR-195-5p	MIRT007237	hsa-miR-195
hsa-miR-16-5p	MIRT001226	hsa-miR-16
hsa-miR-103a-3p	MIRT004762	hsa-miR-103
hsa-miR-497-5p	MIRT081649	hsa-miR-497
hsa-miR-7-5p	MIRT438133	hsa-miR-7
hsa-miR-15b-5p	MIRT000276	hsa-miR-15
hsa-miR-7-5p	MIRT438133	hsa-miR-7
hsa-miR-15a-5p	MIRT001228	hsa-miR-15
hsa-miR-16-5p	MIRT001226	hsa-miR-16
hsa-miR-16-5p	MIRT001226	hsa-miR-16
hsa-miR-25-5p	MIRT733155	hsa-miR-25
hsa-miR-16-5p	MIRT001226	hsa-miR-16
hsa-miR-26a-5p	MIRT006309	hsa-miR-26
hsa-miR-424-5p	MIRT000936	hsa-miR-424
hsa-miR-30c-2-3p	MIRT734118	hsa-miR-30
hsa-miR-497-5p	MIRT081649	hsa-miR-497
hsa-miR-340-5p	MIRT733281	hsa-miR-340
hsa-miR-192-5p	MIRT735036	hsa-miR-192
hsa-miR-197-3p	MIRT054634	hsa-miR-197
hsa-miR-362-3p	MIRT054277	hsa-miR-362
hsa-miR-197-3p	MIRT054634	hsa-miR-197
hsa-let-7b-5p	MIRT001229	hsa-let-7
hsa-let-7a-5p	MIRT006056	hsa-let-7
hsa-let-7b-5p	MIRT001229	hsa-let-7
hsa-miR-27b-3p	MIRT732299	hsa-miR-27
hsa-miR-302a-3p	MIRT438211	hsa-miR-302
hsa-miR-24-3p	MIRT030503	hsa-miR-24
hsa-miR-663a	MIRT016140	hsa-miR-663
hsa-miR-185-5p	MIRT004700	hsa-miR-185
hsa-miR-214-5p	MIRT734306	hsa-miR-214
hsa-miR-506-3p	MIRT054621	hsa-miR-506
hsa-miR-107	MIRT001233	hsa-miR-107
hsa-miR-129-2-3p	MIRT053576	hsa-miR-129
hsa-miR-29b-3p	MIRT000684	hsa-miR-29
hsa-miR-320a	MIRT735487	hsa-miR-320
hsa-miR-129-5p	MIRT053575	hsa-miR-129
hsa-miR-29a-3p	MIRT000682	hsa-miR-29
hsa-miR-203a-3p	MIRT004723	hsa-miR-203
hsa-miR-34b-3p	MIRT003579	hsa-miR-34
hsa-miR-26a-5p	MIRT006306	hsa-miR-26
hsa-miR-107	MIRT001233	hsa-miR-107
hsa-miR-29b-3p	MIRT000684	hsa-miR-29
hsa-miR-449a	MIRT003187	hsa-miR-449
hsa-miR-449b-5p	MIRT016139	hsa-miR-449
hsa-miR-34a-5p	MIRT001012	hsa-miR-34
hsa-miR-34c-5p	MIRT004573	hsa-miR-34
hsa-miR-34a-5p	MIRT001012	hsa-miR-34
hsa-let-7a-5p	MIRT000415	hsa-let-7
hsa-miR-124-3p	MIRT002642	hsa-miR-124
hsa-miR-378a-3p	MIRT053508	hsa-miR-378
hsa-let-7b-5p	MIRT002297	hsa-let-7
hsa-miR-29c-3p	MIRT003200	hsa-miR-29
hsa-miR-137	MIRT002490	hsa-miR-137
hsa-miR-29a-3p	MIRT000682	hsa-miR-29
hsa-miR-211-5p	MIRT734608	hsa-miR-211
hsa-miR-145-5p	MIRT054379	hsa-miR-145
hsa-miR-29a-3p	MIRT000682	hsa-miR-29
hsa-miR-195-5p	MIRT000224	hsa-miR-195
hsa-miR-494-3p	MIRT006112	hsa-miR-494
hsa-miR-34a-3p	MIRT733072	hsa-miR-34
hsa-miR-29b-3p	MIRT000684	hsa-miR-29
hsa-miR-26b-5p	MIRT006307	hsa-miR-26
hsa-miR-124-3p	MIRT002642	hsa-miR-124
hsa-miR-449a	MIRT003187	hsa-miR-449
hsa-miR-218-5p	MIRT007145	hsa-miR-218
hsa-miR-137	MIRT002490	hsa-miR-137
hsa-miR-137	MIRT002490	hsa-miR-137
hsa-miR-107	MIRT001233	hsa-miR-107
hsa-miR-449a	MIRT003187	hsa-miR-449
hsa-miR-29a-3p	MIRT000682	hsa-miR-29
hsa-miR-34a-5p	MIRT001012	hsa-miR-34
hsa-miR-200a-3p	MIRT438675	hsa-miR-200
hsa-miR-340-5p	MIRT732431	hsa-miR-340
hsa-miR-124-3p	MIRT002642	hsa-miR-124
hsa-miR-203a-3p	MIRT004723	hsa-miR-203
hsa-miR-16-5p	MIRT000939	hsa-miR-16
hsa-miR-124-3p	MIRT002642	hsa-miR-124
hsa-miR-107	MIRT001233	hsa-miR-107
hsa-miR-203a-5p	MIRT734403	hsa-miR-203
hsa-miR-424-5p	MIRT000938	hsa-miR-424
hsa-miR-107	MIRT001233	hsa-miR-107
hsa-miR-29a-3p	MIRT000682	hsa-miR-29
hsa-miR-191-5p	MIRT006721	hsa-miR-191
hsa-miR-137	MIRT002490	hsa-miR-137
hsa-miR-195-5p	MIRT000224	hsa-miR-195
hsa-miR-34a-5p	MIRT001012	hsa-miR-34
hsa-miR-103a-3p	MIRT027234	hsa-miR-103
hsa-miR-34a-5p	MIRT001012	hsa-miR-34
hsa-miR-30a-3p	MIRT001760	hsa-miR-30
hsa-miR-214-3p	MIRT393091	hsa-miR-214
hsa-miR-137	MIRT002490	hsa-miR-137
hsa-miR-124-3p	MIRT002642	hsa-miR-124
hsa-miR-34a-5p	MIRT001012	hsa-miR-34
hsa-miR-145-5p	MIRT054379	hsa-miR-145
hsa-miR-107	MIRT001233	hsa-miR-107
hsa-miR-105-5p	MIRT438854	hsa-miR-105
hsa-miR-95-3p	MIRT054423	hsa-miR-95
hsa-miR-572	MIRT734656	hsa-miR-572
hsa-miR-150-5p	MIRT437917	hsa-miR-150
hsa-miR-486-5p	MIRT731754	hsa-miR-486
hsa-miR-155-5p	MIRT001558	hsa-miR-155
hsa-miR-29a-3p	MIRT735110	hsa-miR-29
hsa-miR-1303	MIRT053762	hsa-miR-1303
hsa-miR-29c-3p	MIRT734291	hsa-miR-29
hsa-miR-29a-3p	MIRT734292	hsa-miR-29
hsa-miR-26b-5p	MIRT731943	hsa-miR-26
hsa-let-7g-5p	MIRT000472	hsa-let-7
hsa-miR-146a-5p	MIRT053496	hsa-miR-146
hsa-let-7f-5p	MIRT032086	hsa-let-7
hsa-let-7e-3p	MIRT032094	hsa-let-7
hsa-let-7i-5p	MIRT024114	hsa-let-7
hsa-let-7c-5p	MIRT032190	hsa-let-7
hsa-miR-214-3p	MIRT735468	hsa-miR-214
hsa-miR-146a-5p	MIRT731867	hsa-miR-146
hsa-miR-34a-3p	MIRT054050	hsa-miR-34
hsa-miR-34b-5p	MIRT054051	hsa-miR-34
hsa-miR-885-5p	MIRT734670	hsa-miR-885
hsa-miR-1826	MIRT006602	hsa-miR-1826
hsa-miR-3162-3p	MIRT732180	hsa-miR-3162
hsa-miR-200a-3p	MIRT001175	hsa-miR-200
hsa-miR-320a	MIRT733956	hsa-miR-320
hsa-miR-200a-3p	MIRT001175	hsa-miR-200
hsa-miR-200a-3p	MIRT001175	hsa-miR-200
hsa-miR-506-5p	MIRT734316	hsa-miR-506
hsa-miR-214-3p	MIRT007031	hsa-miR-214
hsa-miR-34c-3p	MIRT054052	hsa-miR-34
hsa-miR-214-3p	MIRT007031	hsa-miR-214
hsa-miR-200a-5p	MIRT734086	hsa-miR-200
hsa-miR-320a	MIRT733956	hsa-miR-320
hsa-miR-181a-5p	MIRT733915	hsa-miR-181
hsa-miR-200a-3p	MIRT001175	hsa-miR-200
hsa-miR-101-3p	MIRT734412	hsa-miR-101
hsa-miR-1826	MIRT006602	hsa-miR-1826
hsa-miR-34a-5p	MIRT438000	hsa-miR-34
hsa-miR-204-5p	MIRT735086	hsa-miR-204
hsa-miR-148b-3p	MIRT735085	hsa-miR-148
hsa-miR-106b-5p	MIRT735084	hsa-miR-106
hsa-miR-20a-5p	MIRT735333	hsa-miR-20
hsa-miR-17-5p	MIRT051054	hsa-miR-17
hsa-miR-451a	MIRT054788	hsa-miR-451
hsa-miR-375	MIRT733310	hsa-miR-375
hsa-miR-125b-5p	MIRT734683	hsa-miR-125
hsa-miR-582-3p	MIRT734054	hsa-miR-582
hsa-miR-183-5p	MIRT053048	hsa-miR-183
hsa-miR-92b-3p	MIRT438225	hsa-miR-92
hsa-miR-200a-3p	MIRT054545	hsa-miR-200
hsa-miR-483-3p	MIRT733767	hsa-miR-483
hsa-miR-200b-3p	MIRT054548	hsa-miR-200
hsa-miR-429	MIRT734602	hsa-miR-429
hsa-miR-200c-3p	MIRT054549	hsa-miR-200
hsa-miR-21-5p	MIRT731893	hsa-miR-21
hsa-miR-25-3p	MIRT053236	hsa-miR-25
hsa-miR-200c-3p	MIRT053465	hsa-miR-200
hsa-miR-940	MIRT437985	hsa-miR-940
hsa-miR-146a-5p	MIRT438558	hsa-miR-146
hsa-miR-101-3p	MIRT005876	hsa-miR-101
hsa-miR-185-5p	MIRT437484	hsa-miR-185
hsa-miR-26a-5p	MIRT731390	hsa-miR-26
hsa-miR-218-5p	MIRT001061	hsa-miR-218
hsa-miR-1-3p	MIRT006855	hsa-miR-1
hsa-miR-648	MIRT732477	hsa-miR-648
hsa-miR-338-5p	MIRT733233	hsa-miR-338
hsa-miR-542-5p	MIRT006330	hsa-miR-542
hsa-miR-128b	MIRT006585	hsa-miR-128
hsa-miR-875-5p	MIRT732238	hsa-miR-875
hsa-miR-133a-3p	MIRT007032	hsa-miR-133
hsa-miR-7-1-3p	MIRT732244	hsa-miR-7
hsa-miR-219a-5p	MIRT054487	hsa-miR-219
hsa-miR-145-5p	MIRT003325	hsa-miR-145
hsa-miR-7-5p	MIRT002289	hsa-miR-7
hsa-miR-7-5p	MIRT002289	hsa-miR-7
hsa-miR-133b	MIRT007069	hsa-miR-133
hsa-miR-21-5p	MIRT005807	hsa-miR-21
hsa-miR-146a-5p	MIRT004730	hsa-miR-146
hsa-miR-200a-3p	MIRT735444	hsa-miR-200
hsa-miR-302b-3p	MIRT054661	hsa-miR-302
hsa-miR-133b	MIRT007069	hsa-miR-133
hsa-miR-133a-3p	MIRT007032	hsa-miR-133
hsa-miR-2861	MIRT731611	hsa-miR-2861
hsa-miR-146a-5p	MIRT004730	hsa-miR-146
hsa-miR-21-5p	MIRT005807	hsa-miR-21
hsa-miR-7-5p	MIRT002289	hsa-miR-7
hsa-miR-7-5p	MIRT002289	hsa-miR-7
hsa-miR-7-5p	MIRT002289	hsa-miR-7
hsa-miR-146a-5p	MIRT004730	hsa-miR-146
hsa-miR-146b-5p	MIRT734820	hsa-miR-146
hsa-miR-146a-5p	MIRT004730	hsa-miR-146
hsa-miR-137	MIRT735250	hsa-miR-137
hsa-miR-132-3p	MIRT731713	hsa-miR-132
hsa-miR-122-5p	MIRT735379	hsa-miR-122
hsa-miR-27a-5p	MIRT733034	hsa-miR-27
hsa-miR-574-3p	MIRT054243	hsa-miR-574
hsa-miR-491-5p	MIRT732437	hsa-miR-491
hsa-miR-875-5p	MIRT732238	hsa-miR-875
hsa-miR-7-5p	MIRT002289	hsa-miR-7
hsa-miR-133a-3p	MIRT007032	hsa-miR-133
hsa-miR-125b-5p	MIRT733343	hsa-miR-125
hsa-miR-133b	MIRT007069	hsa-miR-133
hsa-miR-128-3p	MIRT004353	hsa-miR-128
hsa-miR-218-5p	MIRT438024	hsa-miR-218
hsa-miR-146a-5p	MIRT004730	hsa-miR-146
hsa-miR-7-5p	MIRT002289	hsa-miR-7
hsa-miR-520b	MIRT733725	hsa-miR-520
hsa-miR-133a-5p	MIRT733879	hsa-miR-133
hsa-miR-146a-5p	MIRT004730	hsa-miR-146
hsa-miR-27a-3p	MIRT007360	hsa-miR-27
hsa-miR-520e	MIRT733726	hsa-miR-520
hsa-miR-125a-5p	MIRT054888	hsa-miR-125
hsa-miR-146a-5p	MIRT004730	hsa-miR-146
hsa-miR-7-5p	MIRT002289	hsa-miR-7
hsa-miR-27b-3p	MIRT732478	hsa-miR-27
hsa-miR-135a-5p	MIRT735482	hsa-miR-135
hsa-miR-7-5p	MIRT002289	hsa-miR-7
hsa-miR-20a-5p	MIRT006289	hsa-miR-20
hsa-miR-181a-5p	MIRT734446	hsa-miR-181
hsa-miR-191-5p	MIRT054161	hsa-miR-191
hsa-miR-124-3p	MIRT023192	hsa-miR-124
hsa-miR-205-5p	MIRT003659	hsa-miR-205
hsa-miR-22-3p	MIRT006210	hsa-miR-22
hsa-miR-125a-5p	MIRT005117	hsa-miR-125
hsa-miR-143-5p	MIRT734641	hsa-miR-143
hsa-miR-205-5p	MIRT003659	hsa-miR-205
hsa-miR-125b-5p	MIRT002938	hsa-miR-125
hsa-miR-125a-5p	MIRT005117	hsa-miR-125
hsa-miR-125b-5p	MIRT002938	hsa-miR-125
hsa-miR-125a-5p	MIRT005117	hsa-miR-125
hsa-miR-205-5p	MIRT003659	hsa-miR-205
hsa-miR-199a-5p	MIRT053104	hsa-miR-199
hsa-miR-155-5p	MIRT005104	hsa-miR-155
hsa-miR-324-5p	MIRT733943	hsa-miR-324
hsa-miR-155-5p	MIRT005104	hsa-miR-155
hsa-miR-208a-3p	MIRT005541	hsa-miR-208
hsa-miR-193b-3p	MIRT005516	hsa-miR-193
hsa-miR-221-3p	MIRT006063	hsa-miR-221
hsa-miR-193b-3p	MIRT005516	hsa-miR-193
hsa-miR-200b-3p	MIRT003783	hsa-miR-200
hsa-miR-222-3p	MIRT006064	hsa-miR-222
hsa-miR-200c-3p	MIRT053059	hsa-miR-200
hsa-miR-1-3p	MIRT054150	hsa-miR-1
hsa-miR-222-3p	MIRT006064	hsa-miR-222
hsa-miR-506-3p	MIRT731241	hsa-miR-506
hsa-miR-155-5p	MIRT005104	hsa-miR-155
hsa-miR-125b-5p	MIRT006387	hsa-miR-125
hsa-miR-221-3p	MIRT006063	hsa-miR-221
hsa-miR-145-5p	MIRT053038	hsa-miR-145
hsa-miR-499a-5p	MIRT054151	hsa-miR-499
hsa-miR-23b-3p	MIRT438321	hsa-miR-23
hsa-miR-196b-5p	MIRT053485	hsa-miR-196
hsa-miR-200b-3p	MIRT733564	hsa-miR-200
hsa-miR-29a-3p	MIRT437547	hsa-miR-29
hsa-miR-27a-3p	MIRT006357	hsa-miR-27
hsa-miR-223-3p	MIRT006237	hsa-miR-223
hsa-miR-367-3p	MIRT735508	hsa-miR-367
hsa-miR-223-3p	MIRT006237	hsa-miR-223
hsa-miR-92a-3p	MIRT731599	hsa-miR-92
hsa-miR-128-3p	MIRT004757	hsa-miR-128
hsa-miR-223-3p	MIRT006237	hsa-miR-223
hsa-miR-107	MIRT004756	hsa-miR-107
hsa-miR-24-3p	MIRT735427	hsa-miR-24
hsa-miR-182-3p	MIRT733613	hsa-miR-182
hsa-miR-770-5p	MIRT734692	hsa-miR-770
hsa-miR-363-3p	MIRT733161	hsa-miR-363
hsa-miR-223-5p	MIRT735433	hsa-miR-223
hsa-miR-25-3p	MIRT438342	hsa-miR-25
hsa-miR-27a-3p	MIRT006357	hsa-miR-27
hsa-miR-25-3p	MIRT438342	hsa-miR-25
hsa-miR-503-5p	MIRT437907	hsa-miR-503
hsa-miR-182-5p	MIRT437908	hsa-miR-182
hsa-miR-32-5p	MIRT731444	hsa-miR-32
hsa-miR-384	MIRT732430	hsa-miR-384
hsa-miR-223-3p	MIRT006237	hsa-miR-223
hsa-miR-92a-3p	MIRT731599	hsa-miR-92
hsa-miR-25-3p	MIRT438342	hsa-miR-25
hsa-miR-214-3p	MIRT054638	hsa-miR-214
hsa-miR-133b	MIRT007113	hsa-miR-133
hsa-miR-149-5p	MIRT054855	hsa-miR-149
hsa-miR-16-5p	MIRT006795	hsa-miR-16
hsa-miR-424-5p	MIRT003228	hsa-miR-424
hsa-miR-149-3p	MIRT054856	hsa-miR-149
hsa-miR-296-5p	MIRT734669	hsa-miR-296
hsa-miR-573	MIRT734881	hsa-miR-573
hsa-miR-99a-5p	MIRT437608	hsa-miR-99
hsa-miR-100-5p	MIRT437605	hsa-miR-100
hsa-miR-129-5p	MIRT733897	hsa-miR-129
hsa-miR-143-3p	MIRT003060	hsa-miR-143
hsa-miR-590-3p	MIRT733548	hsa-miR-590
hsa-miR-126-3p	MIRT053249	hsa-miR-126
hsa-miR-197-3p	MIRT004198	hsa-miR-197
hsa-miR-221-3p	MIRT000434	hsa-miR-221
hsa-miR-217	MIRT315221	hsa-miR-217
hsa-miR-222-3p	MIRT000433	hsa-miR-222
hsa-miR-155-5p	MIRT004495	hsa-miR-155
hsa-miR-155-5p	MIRT004495	hsa-miR-155
hsa-miR-155-5p	MIRT004495	hsa-miR-155
hsa-miR-29a-3p	MIRT054878	hsa-miR-29
hsa-miR-31-5p	MIRT734600	hsa-miR-31
hsa-miR-96-5p	MIRT005450	hsa-miR-96
hsa-miR-182-5p	MIRT000671	hsa-miR-182
hsa-miR-30c-5p	MIRT735311	hsa-miR-30
hsa-miR-96-5p	MIRT005450	hsa-miR-96
hsa-miR-125b-1-3p	MIRT733182	hsa-miR-125
hsa-miR-29a-3p	MIRT732619	hsa-miR-29
hsa-miR-27a-3p	MIRT732311	hsa-miR-27
hsa-miR-198	MIRT054915	hsa-miR-198
hsa-miR-493-3p	MIRT054866	hsa-miR-493
hsa-miR-199a-5p	MIRT438594	hsa-miR-199
hsa-miR-122-5p	MIRT003102	hsa-miR-122
hsa-miR-34b-3p	MIRT438416	hsa-miR-34
hsa-miR-34a-5p	MIRT438417	hsa-miR-34
hsa-miR-34c-5p	MIRT438415	hsa-miR-34
hsa-miR-378a-3p	MIRT005424	hsa-miR-378
hsa-miR-214-3p	MIRT006816	hsa-miR-214
hsa-miR-644a	MIRT007162	hsa-miR-644
hsa-miR-196b-5p	MIRT502411	hsa-miR-196
hsa-miR-181b-5p	MIRT000239	hsa-miR-181
hsa-miR-433-5p	MIRT734644	hsa-miR-433
hsa-miR-506-3p	MIRT732433	hsa-miR-506
hsa-miR-133b	MIRT735518	hsa-miR-133
hsa-miR-137	MIRT053056	hsa-miR-137
hsa-miR-31-5p	MIRT734283	hsa-miR-31
hsa-miR-9-3p	MIRT054491	hsa-miR-9
hsa-miR-320c	MIRT054489	hsa-miR-320
hsa-miR-320d	MIRT054490	hsa-miR-320
hsa-miR-320a	MIRT054488	hsa-miR-320
hsa-miR-103a-3p	MIRT621495	hsa-miR-103
hsa-miR-17-3p	MIRT005746	hsa-miR-17
hsa-miR-223-3p	MIRT733612	hsa-miR-223
hsa-miR-125a-5p	MIRT733102	hsa-miR-125
hsa-miR-132-3p	MIRT006659	hsa-miR-132
hsa-miR-194-5p	MIRT005891	hsa-miR-194
hsa-miR-145-5p	MIRT438718	hsa-miR-145
hsa-miR-27a-3p	MIRT005357	hsa-miR-27
hsa-miR-155-5p	MIRT000974	hsa-miR-155
hsa-miR-26a-5p	MIRT000110	hsa-miR-26
hsa-miR-26a-5p	MIRT000110	hsa-miR-26
hsa-let-7a-5p	MIRT003152	hsa-let-7
hsa-miR-26a-5p	MIRT000110	hsa-miR-26
hsa-miR-196a-5p	MIRT006802	hsa-miR-196
hsa-miR-124-3p	MIRT006562	hsa-miR-124
hsa-miR-185-5p	MIRT437482	hsa-miR-185
hsa-let-7a-5p	MIRT003152	hsa-let-7
hsa-miR-142-3p	MIRT053121	hsa-miR-142
hsa-miR-16-5p	MIRT000270	hsa-miR-16
hsa-miR-26a-5p	MIRT000110	hsa-miR-26
hsa-miR-26a-5p	MIRT000110	hsa-miR-26
hsa-miR-15a-5p	MIRT006801	hsa-miR-15
hsa-let-7b-5p	MIRT001625	hsa-let-7
hsa-miR-195-5p	MIRT168591	hsa-miR-195
hsa-miR-26a-5p	MIRT000110	hsa-miR-26
hsa-miR-1297	MIRT735426	hsa-miR-1297
hsa-miR-16-5p	MIRT000270	hsa-miR-16
hsa-miR-23a-3p	MIRT438692	hsa-miR-23
hsa-miR-23b-3p	MIRT438323	hsa-miR-23
hsa-miR-10b-5p	MIRT506958	hsa-miR-10
hsa-miR-10b-5p	MIRT437374	hsa-miR-10
hsa-miR-30c-5p	MIRT054822	hsa-miR-30
hsa-miR-645	MIRT054140	hsa-miR-645
hsa-miR-26a-5p	MIRT734538	hsa-miR-26
hsa-miR-130b-3p	MIRT732179	hsa-miR-130
hsa-miR-1-3p	MIRT001844	hsa-miR-1
hsa-miR-129-5p	MIRT733164	hsa-miR-129
hsa-miR-29a-3p	MIRT438679	hsa-miR-29
hsa-miR-27a-3p	MIRT006431	hsa-miR-27
hsa-miR-28-5p	MIRT731420	hsa-miR-28
hsa-miR-603	MIRT731735	hsa-miR-603
hsa-let-7e-5p	MIRT054579	hsa-let-7
hsa-miR-98-5p	MIRT732227	hsa-miR-98
hsa-let-7i-5p	MIRT437345	hsa-let-7
hsa-miR-190b	MIRT054581	hsa-miR-190
hsa-miR-483-3p	MIRT053205	hsa-miR-483
hsa-miR-99a-5p	MIRT006145	hsa-miR-99
hsa-miR-133a-3p	MIRT054310	hsa-miR-133
hsa-miR-99a-5p	MIRT006145	hsa-miR-99
hsa-miR-223-3p	MIRT006244	hsa-miR-223
hsa-miR-494-3p	MIRT536716	hsa-miR-494
hsa-miR-15b-3p	MIRT731817	hsa-miR-15
hsa-miR-152-3p	MIRT006861	hsa-miR-152
hsa-miR-223-5p	MIRT556955	hsa-miR-223
hsa-miR-494-3p	MIRT536716	hsa-miR-494
hsa-miR-4458	MIRT073682	hsa-miR-4458
hsa-miR-16-5p	MIRT053088	hsa-miR-16
hsa-miR-99b-5p	MIRT250248	hsa-miR-99
hsa-miR-125b-2-3p	MIRT053086	hsa-miR-125
hsa-let-7c-5p	MIRT053087	hsa-let-7
hsa-miR-223-3p	MIRT006244	hsa-miR-223
hsa-miR-99a-5p	MIRT006145	hsa-miR-99
hsa-miR-150-3p	MIRT054481	hsa-miR-150
hsa-miR-145-5p	MIRT004931	hsa-miR-145
hsa-miR-630	MIRT053232	hsa-miR-630
hsa-let-7e-5p	MIRT051489	hsa-let-7
hsa-miR-503-5p	MIRT073642	hsa-miR-503
hsa-miR-7-1-3p	MIRT732245	hsa-miR-7
hsa-miR-145-5p	MIRT004931	hsa-miR-145
hsa-miR-217	MIRT735547	hsa-miR-217
hsa-miR-145-5p	MIRT004931	hsa-miR-145
hsa-let-7b-5p	MIRT054075	hsa-let-7
hsa-miR-335-5p	MIRT018536	hsa-miR-335
hsa-miR-140-5p	MIRT054456	hsa-miR-140
hsa-miR-7-5p	MIRT005364	hsa-miR-7
hsa-miR-375	MIRT054558	hsa-miR-375
hsa-miR-223-3p	MIRT006244	hsa-miR-223
hsa-miR-376c-3p	MIRT006964	hsa-miR-376
hsa-miR-448	MIRT735474	hsa-miR-448
hsa-miR-885-5p	MIRT073660	hsa-miR-885
hsa-miR-133a-3p	MIRT054310	hsa-miR-133
hsa-miR-139-5p	MIRT006942	hsa-miR-139
hsa-miR-141-3p	MIRT733327	hsa-miR-141
hsa-miR-122-5p	MIRT000364	hsa-miR-122
hsa-miR-486-5p	MIRT438711	hsa-miR-486
hsa-miR-100-5p	MIRT006429	hsa-miR-100
hsa-miR-139-5p	MIRT006942	hsa-miR-139
hsa-miR-194-5p	MIRT005892	hsa-miR-194
hsa-miR-376a-3p	MIRT006965	hsa-miR-376
hsa-miR-497-5p	MIRT006785	hsa-miR-497
hsa-miR-99a-5p	MIRT006145	hsa-miR-99
hsa-miR-133b	MIRT004460	hsa-miR-133
hsa-miR-122-5p	MIRT000364	hsa-miR-122
hsa-miR-185-5p	MIRT437483	hsa-miR-185
hsa-miR-503-5p	MIRT073642	hsa-miR-503
hsa-miR-100-5p	MIRT006429	hsa-miR-100
hsa-miR-503-5p	MIRT073642	hsa-miR-503
hsa-miR-143-3p	MIRT054257	hsa-miR-143
hsa-let-7b-5p	MIRT005241	hsa-let-7
hsa-miR-221-5p	MIRT732213	hsa-miR-221
hsa-miR-124-3p	MIRT006541	hsa-miR-124
hsa-miR-34a-5p	MIRT438704	hsa-miR-34
hsa-miR-23a-3p	MIRT005528	hsa-miR-23
hsa-miR-125b-5p	MIRT006844	hsa-miR-125
hsa-miR-34a-5p	MIRT438704	hsa-miR-34
hsa-miR-125b-5p	MIRT006844	hsa-miR-125
hsa-miR-34b-3p	MIRT438703	hsa-miR-34
hsa-miR-34c-5p	MIRT438702	hsa-miR-34
hsa-miR-124-3p	MIRT006541	hsa-miR-124
hsa-miR-451a	MIRT054843	hsa-miR-451
hsa-miR-3127-5p	MIRT735180	hsa-miR-3127
hsa-miR-765	MIRT734540	hsa-miR-765
hsa-miR-181a-5p	MIRT733757	hsa-miR-181
hsa-miR-195-5p	MIRT438296	hsa-miR-195
hsa-miR-15b-5p	MIRT731383	hsa-miR-15
hsa-miR-383-5p	MIRT006535	hsa-miR-383
hsa-miR-502-5p	MIRT733577	hsa-miR-502
hsa-miR-23a-3p	MIRT053354	hsa-miR-23
hsa-miR-23a-3p	MIRT053354	hsa-miR-23
hsa-miR-143-3p	MIRT734789	hsa-miR-143
hsa-miR-93-5p	MIRT004104	hsa-miR-93
hsa-miR-145-5p	MIRT006494	hsa-miR-145
hsa-miR-449a	MIRT438777	hsa-miR-449
hsa-miR-494-3p	MIRT438771	hsa-miR-494
hsa-miR-34c-5p	MIRT438773	hsa-miR-34
hsa-miR-34b-3p	MIRT438776	hsa-miR-34
hsa-miR-448	MIRT438780	hsa-miR-448
hsa-miR-211-5p	MIRT162736	hsa-miR-211
hsa-miR-204-5p	MIRT162735	hsa-miR-204
hsa-miR-663a	MIRT005354	hsa-miR-663
hsa-miR-663a	MIRT005354	hsa-miR-663
hsa-miR-29b-1-5p	MIRT733073	hsa-miR-29
hsa-miR-627-5p	MIRT437860	hsa-miR-627
hsa-miR-155-5p	MIRT006439	hsa-miR-155
hsa-miR-29a-3p	MIRT735143	hsa-miR-29
hsa-miR-137	MIRT734611	hsa-miR-137
hsa-miR-194-5p	MIRT733617	hsa-miR-194
hsa-miR-137	MIRT734611	hsa-miR-137
hsa-miR-194-5p	MIRT733617	hsa-miR-194
hsa-miR-29b-3p	MIRT732556	hsa-miR-29
hsa-miR-125b-5p	MIRT003421	hsa-miR-125
hsa-miR-125a-5p	MIRT005339	hsa-miR-125
hsa-miR-376a-3p	MIRT731939	hsa-miR-376
hsa-miR-92a-3p	MIRT006372	hsa-miR-92
hsa-miR-92a-1-5p	MIRT734142	hsa-miR-92
hsa-miR-101-3p	MIRT054869	hsa-miR-101
hsa-miR-181a-5p	MIRT006939	hsa-miR-181
hsa-miR-181a-5p	MIRT006939	hsa-miR-181
hsa-miR-570-5p	MIRT734381	hsa-miR-570
hsa-miR-200c-3p	MIRT006886	hsa-miR-200
hsa-miR-146a-5p	MIRT733007	hsa-miR-146
hsa-miR-218-5p	MIRT440328	hsa-miR-218
hsa-let-7b-5p	MIRT732542	hsa-let-7
hsa-miR-125b-5p	MIRT732494	hsa-miR-125
hsa-miR-125a-5p	MIRT053792	hsa-miR-125
hsa-miR-203a-3p	MIRT052913	hsa-miR-203
hsa-miR-125a-5p	MIRT053792	hsa-miR-125
hsa-miR-223-3p	MIRT000130	hsa-miR-223
hsa-miR-223-3p	MIRT000130	hsa-miR-223
hsa-miR-23a-3p	MIRT731783	hsa-miR-23
hsa-miR-126-3p	MIRT438575	hsa-miR-126
hsa-miR-126-3p	MIRT438575	hsa-miR-126
hsa-miR-21-5p	MIRT732668	hsa-miR-21
hsa-miR-202-3p	MIRT437971	hsa-miR-202
hsa-miR-183-5p	MIRT052934	hsa-miR-183
hsa-miR-21-5p	MIRT001220	hsa-miR-21
hsa-miR-21-5p	MIRT001220	hsa-miR-21
hsa-miR-130a-3p	MIRT733110	hsa-miR-130
hsa-miR-370-3p	MIRT001074	hsa-miR-370
hsa-miR-144-3p	MIRT731688	hsa-miR-144
hsa-miR-589-5p	MIRT734712	hsa-miR-589
hsa-miR-509-3p	MIRT734911	hsa-miR-509
hsa-miR-375	MIRT007200	hsa-miR-375
hsa-miR-141-3p	MIRT437487	hsa-miR-141
hsa-miR-302c-5p	MIRT734041	hsa-miR-302
hsa-miR-30d-5p	MIRT734209	hsa-miR-30
hsa-miR-520e	MIRT052966	hsa-miR-520
hsa-let-7a-5p	MIRT735203	hsa-let-7
hsa-miR-17-5p	MIRT004359	hsa-miR-17
hsa-miR-141-3p	MIRT021647	hsa-miR-141
hsa-miR-199a-3p	MIRT003982	hsa-miR-199
hsa-miR-22-3p	MIRT733788	hsa-miR-22
hsa-miR-101-3p	MIRT438717	hsa-miR-101
hsa-miR-137	MIRT005883	hsa-miR-137
hsa-miR-675-5p	MIRT438168	hsa-miR-675
hsa-miR-182-5p	MIRT001990	hsa-miR-182
hsa-miR-218-5p	MIRT053171	hsa-miR-218
hsa-miR-139-3p	MIRT734663	hsa-miR-139
hsa-miR-139-5p	MIRT734661	hsa-miR-139
hsa-miR-125a-5p	MIRT006905	hsa-miR-125
hsa-miR-135a-5p	MIRT735360	hsa-miR-135
hsa-miR-200b-3p	MIRT053625	hsa-miR-200
hsa-miR-200c-3p	MIRT006433	hsa-miR-200
hsa-miR-133a-3p	MIRT006680	hsa-miR-133
hsa-miR-19b-3p	MIRT733597	hsa-miR-19
hsa-miR-19a-3p	MIRT733596	hsa-miR-19
hsa-miR-132-3p	MIRT021860	hsa-miR-132
hsa-miR-19a-3p	MIRT053155	hsa-miR-19
hsa-miR-382-5p	MIRT407707	hsa-miR-382
hsa-miR-125b-5p	MIRT053210	hsa-miR-125
hsa-miR-19b-3p	MIRT053763	hsa-miR-19
hsa-miR-663a	MIRT437478	hsa-miR-663
hsa-miR-106a-5p	MIRT001838	hsa-miR-106
hsa-miR-20b-5p	MIRT001783	hsa-miR-20
hsa-miR-200c-3p	MIRT734492	hsa-miR-200
hsa-miR-155-5p	MIRT020526	hsa-miR-155
hsa-miR-155-5p	MIRT001532	hsa-miR-155
hsa-miR-124-3p	MIRT002915	hsa-miR-124
hsa-miR-185-5p	MIRT437479	hsa-miR-185
hsa-miR-93-3p	MIRT734507	hsa-miR-93
hsa-miR-18a-5p	MIRT006817	hsa-miR-18
hsa-miR-145-5p	MIRT006889	hsa-miR-145
hsa-miR-372-3p	MIRT006734	hsa-miR-372
hsa-miR-21-5p	MIRT002090	hsa-miR-21
hsa-miR-373-3p	MIRT006735	hsa-miR-373
hsa-miR-199b-5p	MIRT054629	hsa-miR-199
hsa-miR-92b-3p	MIRT035518	hsa-miR-92
hsa-miR-1250-3p	MIRT733753	hsa-miR-1250
hsa-miR-33a-5p	MIRT004540	hsa-miR-33
hsa-miR-552-5p	MIRT735256	hsa-miR-552
hsa-miR-143-3p	MIRT732524	hsa-miR-143
hsa-miR-200b-3p	MIRT054917	hsa-miR-200
hsa-miR-377-3p	MIRT000991	hsa-miR-377
hsa-let-7a-5p	MIRT053026	hsa-let-7
hsa-miR-7-5p	MIRT000668	hsa-miR-7
hsa-miR-7-5p	MIRT000668	hsa-miR-7
hsa-miR-30c-5p	MIRT734763	hsa-miR-30
hsa-miR-198	MIRT438691	hsa-miR-198
hsa-miR-129-1-3p	MIRT054135	hsa-miR-129
hsa-miR-375	MIRT000055	hsa-miR-375
hsa-miR-138-1-3p	MIRT733275	hsa-miR-138
hsa-miR-375	MIRT000055	hsa-miR-375
hsa-miR-105-5p	MIRT437911	hsa-miR-105
hsa-miR-128-3p	MIRT156324	hsa-miR-128
hsa-miR-375	MIRT000055	hsa-miR-375
hsa-miR-122-5p	MIRT735022	hsa-miR-122
hsa-miR-182-5p	MIRT732738	hsa-miR-182
hsa-miR-133a-3p	MIRT438719	hsa-miR-133
hsa-miR-155-5p	MIRT001527	hsa-miR-155
hsa-miR-409-3p	MIRT006452	hsa-miR-409
hsa-miR-1-3p	MIRT054889	hsa-miR-1
hsa-miR-19a-3p	MIRT734311	hsa-miR-19
hsa-miR-203a-3p	MIRT209229	hsa-miR-203
hsa-miR-148b-3p	MIRT007316	hsa-miR-148
hsa-miR-10b-5p	MIRT734680	hsa-miR-10
hsa-miR-203a-3p	MIRT209229	hsa-miR-203
hsa-miR-373-3p	MIRT731192	hsa-miR-373
hsa-miR-375	MIRT054839	hsa-miR-375
hsa-miR-124-3p	MIRT006837	hsa-miR-124
hsa-miR-422a	MIRT732765	hsa-miR-422
hsa-miR-126-3p	MIRT006544	hsa-miR-126
hsa-miR-222-3p	MIRT734796	hsa-miR-222
hsa-miR-19a-3p	MIRT734613	hsa-miR-19
hsa-miR-15b-5p	MIRT197720	hsa-miR-15
hsa-miR-29a-3p	MIRT004044	hsa-miR-29
hsa-miR-16-5p	MIRT005360	hsa-miR-16
hsa-miR-107	MIRT052955	hsa-miR-107
hsa-miR-146a-5p	MIRT438113	hsa-miR-146
hsa-miR-124-3p	MIRT022167	hsa-miR-124
hsa-miR-106b-5p	MIRT732202	hsa-miR-106
hsa-miR-655-3p	MIRT734693	hsa-miR-655
hsa-miR-147a	MIRT054213	hsa-miR-147
hsa-miR-210-3p	MIRT054186	hsa-miR-210
hsa-miR-944	MIRT732217	hsa-miR-944
hsa-miR-339-5p	MIRT053055	hsa-miR-339
hsa-miR-26a-5p	MIRT213685	hsa-miR-26
hsa-miR-194-5p	MIRT005894	hsa-miR-194
hsa-miR-200c-3p	MIRT005593	hsa-miR-200
hsa-miR-200b-3p	MIRT053342	hsa-miR-200
hsa-miR-93-5p	MIRT027958	hsa-miR-93
hsa-let-7a-5p	MIRT053472	hsa-let-7
hsa-miR-181a-5p	MIRT006194	hsa-miR-181
hsa-miR-136-5p	MIRT734470	hsa-miR-136
hsa-miR-9-3p	MIRT003911	hsa-miR-9
hsa-miR-432-5p	MIRT438695	hsa-miR-432
hsa-miR-196a-5p	MIRT054025	hsa-miR-196
hsa-miR-31-5p	MIRT004979	hsa-miR-31
hsa-miR-409-3p	MIRT006807	hsa-miR-409
hsa-miR-196b-5p	MIRT054026	hsa-miR-196
hsa-miR-31-5p	MIRT004979	hsa-miR-31
hsa-miR-15a-5p	MIRT052930	hsa-miR-15
hsa-miR-181a-5p	MIRT726747	hsa-miR-181
hsa-miR-29a-3p	MIRT438434	hsa-miR-29
hsa-miR-27b-3p	MIRT732071	hsa-miR-27
hsa-miR-150-3p	MIRT734900	hsa-miR-150
hsa-miR-24-3p	MIRT052953	hsa-miR-24
hsa-miR-21-5p	MIRT052948	hsa-miR-21
hsa-miR-191-5p	MIRT006722	hsa-miR-191
hsa-miR-191-5p	MIRT006722	hsa-miR-191
hsa-miR-191-5p	MIRT006722	hsa-miR-191
hsa-miR-448	MIRT005643	hsa-miR-448
hsa-miR-181c-5p	MIRT732577	hsa-miR-181
hsa-miR-27a-3p	MIRT052939	hsa-miR-27
hsa-miR-27a-3p	MIRT437947	hsa-miR-27
hsa-miR-204-5p	MIRT005843	hsa-miR-204
hsa-miR-1260b	MIRT052899	hsa-miR-1260
hsa-miR-1260b	MIRT052899	hsa-miR-1260
hsa-miR-27a-5p	MIRT734619	hsa-miR-27
hsa-miR-127-3p	MIRT438280	hsa-miR-127
hsa-miR-582-3p	MIRT734055	hsa-miR-582
hsa-miR-744-5p	MIRT735407	hsa-miR-744
hsa-miR-328-3p	MIRT054681	hsa-miR-328
hsa-miR-27a-3p	MIRT732655	hsa-miR-27
hsa-miR-27a-3p	MIRT732655	hsa-miR-27
hsa-miR-200c-3p	MIRT734494	hsa-miR-200
hsa-miR-199a-5p	MIRT006561	hsa-miR-199
hsa-miR-199a-3p	MIRT006560	hsa-miR-199
hsa-miR-15b-5p	MIRT054796	hsa-miR-15
hsa-miR-17-5p	MIRT006796	hsa-miR-17
hsa-miR-140-5p	MIRT733581	hsa-miR-140
hsa-miR-497-5p	MIRT054756	hsa-miR-497
hsa-miR-7-5p	MIRT000032	hsa-miR-7
hsa-miR-153-3p	MIRT004733	hsa-miR-153
hsa-miR-7-5p	MIRT000032	hsa-miR-7
hsa-miR-34b-3p	MIRT734791	hsa-miR-34
hsa-miR-34c-5p	MIRT734792	hsa-miR-34
hsa-miR-30c-5p	MIRT007129	hsa-miR-30
hsa-miR-203a-3p	MIRT005062	hsa-miR-203
hsa-miR-203a-3p	MIRT005062	hsa-miR-203
hsa-miR-16-5p	MIRT733215	hsa-miR-16
hsa-miR-221-3p	MIRT438546	hsa-miR-221
hsa-miR-15b-5p	MIRT733214	hsa-miR-15
hsa-miR-1229-3p	MIRT735553	hsa-miR-1229
hsa-miR-132-3p	MIRT733351	hsa-miR-132
hsa-miR-31-5p	MIRT734195	hsa-miR-31
hsa-miR-128-3p	MIRT733292	hsa-miR-128
hsa-miR-125b-5p	MIRT006849	hsa-miR-125
hsa-miR-223-3p	MIRT733224	hsa-miR-223
hsa-miR-155-5p	MIRT734272	hsa-miR-155
hsa-miR-146a-5p	MIRT021229	hsa-miR-146
hsa-miR-146a-5p	MIRT021229	hsa-miR-146
hsa-miR-150-5p	MIRT733223	hsa-miR-150
hsa-miR-145-5p	MIRT000626	hsa-miR-145
hsa-miR-140-5p	MIRT731704	hsa-miR-140
hsa-miR-199a-3p	MIRT052942	hsa-miR-199
hsa-miR-133b	MIRT052938	hsa-miR-133
hsa-miR-18a-5p	MIRT438460	hsa-miR-18
hsa-miR-22-3p	MIRT733493	hsa-miR-22
hsa-miR-203a-3p	MIRT053443	hsa-miR-203
hsa-miR-452-5p	MIRT437782	hsa-miR-452
hsa-miR-181a-5p	MIRT733917	hsa-miR-181
hsa-miR-142-3p	MIRT021634	hsa-miR-142
hsa-miR-142-3p	MIRT021634	hsa-miR-142
hsa-miR-135b-5p	MIRT438737	hsa-miR-135
hsa-miR-27b-3p	MIRT323789	hsa-miR-27
hsa-miR-202-5p	MIRT173470	hsa-miR-202
hsa-miR-490-3p	MIRT732226	hsa-miR-490
hsa-miR-181c-5p	MIRT734924	hsa-miR-181
hsa-miR-376c-3p	MIRT437849	hsa-miR-376
hsa-miR-128-3p	MIRT004650	hsa-miR-128
hsa-miR-181a-5p	MIRT053663	hsa-miR-181
hsa-let-7g-5p	MIRT054663	hsa-let-7
hsa-miR-199a-5p	MIRT735136	hsa-miR-199
hsa-let-7c-5p	MIRT000687	hsa-let-7
hsa-let-7b-5p	MIRT054832	hsa-let-7
hsa-miR-424-5p	MIRT565401	hsa-miR-424
hsa-let-7a-5p	MIRT546325	hsa-let-7
hsa-miR-21-5p	MIRT004287	hsa-miR-21
hsa-miR-23b-3p	MIRT735550	hsa-miR-23
hsa-miR-144-5p	MIRT734437	hsa-miR-144
hsa-miR-30a-3p	MIRT001763	hsa-miR-30
hsa-let-7g-5p	MIRT054662	hsa-let-7
hsa-miR-106a-5p	MIRT053595	hsa-miR-106
hsa-miR-429	MIRT438104	hsa-miR-429
hsa-miR-519c-3p	MIRT006639	hsa-miR-519
hsa-miR-106a-5p	MIRT053595	hsa-miR-106
hsa-miR-519d-3p	MIRT006198	hsa-miR-519
hsa-miR-1-3p	MIRT024031	hsa-miR-1
hsa-miR-206	MIRT437465	hsa-miR-206
hsa-miR-657	MIRT007104	hsa-miR-657
hsa-miR-942-5p	MIRT734438	hsa-miR-942
hsa-let-7i-5p	MIRT003050	hsa-let-7
hsa-miR-146a-5p	MIRT006530	hsa-miR-146
hsa-miR-181b-2-3p	MIRT733014	hsa-miR-181
hsa-miR-204-5p	MIRT054791	hsa-miR-204
hsa-miR-9-5p	MIRT733763	hsa-miR-9
hsa-miR-224-5p	MIRT438014	hsa-miR-224
hsa-miR-30e-5p	MIRT731404	hsa-miR-30
hsa-miR-181a-5p	MIRT731403	hsa-miR-181
hsa-miR-539-3p	MIRT734523	hsa-miR-539
hsa-miR-34c-5p	MIRT053470	hsa-miR-34
hsa-miR-30a-3p	MIRT004780	hsa-miR-30
hsa-miR-199a-5p	MIRT438173	hsa-miR-199
hsa-miR-215-5p	MIRT005583	hsa-miR-215
hsa-miR-192-5p	MIRT005582	hsa-miR-192
hsa-miR-506-3p	MIRT733636	hsa-miR-506
hsa-miR-320c	MIRT732834	hsa-miR-320
hsa-miR-125a-3p	MIRT732832	hsa-miR-125
hsa-miR-214-3p	MIRT006375	hsa-miR-214
hsa-miR-375	MIRT006154	hsa-miR-375
hsa-miR-424-3p	MIRT734416	hsa-miR-424
hsa-miR-195-5p	MIRT734329	hsa-miR-195
hsa-miR-141-3p	MIRT052906	hsa-miR-141
hsa-miR-375	MIRT006154	hsa-miR-375
hsa-miR-138-5p	MIRT734731	hsa-miR-138
hsa-miR-506-3p	MIRT438349	hsa-miR-506
hsa-miR-27a-3p	MIRT732285	hsa-miR-27
hsa-miR-506-3p	MIRT438349	hsa-miR-506
hsa-miR-200a-3p	MIRT007299	hsa-miR-200
hsa-miR-16-5p	MIRT054284	hsa-miR-16
hsa-miR-199a-3p	MIRT734710	hsa-miR-199
hsa-miR-15a-5p	MIRT054283	hsa-miR-15
hsa-miR-200b-3p	MIRT002483	hsa-miR-200
hsa-miR-200a-3p	MIRT002480	hsa-miR-200
hsa-miR-200b-3p	MIRT002483	hsa-miR-200
hsa-miR-183-5p	MIRT054653	hsa-miR-183
hsa-miR-455-3p	MIRT735387	hsa-miR-455
hsa-miR-200c-3p	MIRT002286	hsa-miR-200
hsa-miR-200c-3p	MIRT002286	hsa-miR-200
hsa-miR-200c-3p	MIRT002286	hsa-miR-200
hsa-miR-200c-3p	MIRT002286	hsa-miR-200
hsa-miR-200c-3p	MIRT002286	hsa-miR-200
hsa-miR-200a-3p	MIRT002480	hsa-miR-200
hsa-miR-200c-3p	MIRT002286	hsa-miR-200
hsa-miR-200c-3p	MIRT002286	hsa-miR-200
hsa-miR-200a-3p	MIRT002480	hsa-miR-200
hsa-miR-200c-3p	MIRT002286	hsa-miR-200
hsa-miR-429	MIRT001743	hsa-miR-429
hsa-miR-409-3p	MIRT733559	hsa-miR-409
hsa-miR-1236-3p	MIRT054560	hsa-miR-1236
hsa-miR-150-5p	MIRT006984	hsa-miR-150
hsa-miR-200c-3p	MIRT002286	hsa-miR-200
hsa-miR-200b-3p	MIRT002483	hsa-miR-200
hsa-miR-200b-3p	MIRT002483	hsa-miR-200
hsa-miR-200c-3p	MIRT002286	hsa-miR-200
hsa-miR-494-3p	MIRT053515	hsa-miR-494
hsa-miR-539-5p	MIRT053516	hsa-miR-539
hsa-miR-200c-3p	MIRT002286	hsa-miR-200
hsa-miR-200b-3p	MIRT002483	hsa-miR-200
hsa-miR-200c-3p	MIRT002286	hsa-miR-200
hsa-miR-33b-5p	MIRT734065	hsa-miR-33
hsa-miR-101-3p	MIRT053160	hsa-miR-101
hsa-miR-101-3p	MIRT053160	hsa-miR-101
hsa-miR-101-3p	MIRT053160	hsa-miR-101
hsa-miR-150-5p	MIRT006984	hsa-miR-150
hsa-miR-10b-5p	MIRT734679	hsa-miR-10
hsa-miR-200a-3p	MIRT002480	hsa-miR-200
hsa-miR-200b-3p	MIRT002483	hsa-miR-200
hsa-miR-590-3p	MIRT732321	hsa-miR-590
hsa-miR-200c-3p	MIRT002286	hsa-miR-200
hsa-miR-200c-3p	MIRT002286	hsa-miR-200
hsa-miR-23b-3p	MIRT053244	hsa-miR-23
hsa-miR-33b-5p	MIRT734065	hsa-miR-33
hsa-miR-429	MIRT001743	hsa-miR-429
hsa-miR-200c-3p	MIRT002286	hsa-miR-200
hsa-miR-200c-3p	MIRT002286	hsa-miR-200
hsa-miR-205-5p	MIRT002478	hsa-miR-205
hsa-miR-205-5p	MIRT002478	hsa-miR-205
hsa-miR-205-5p	MIRT002478	hsa-miR-205
hsa-miR-652-3p	MIRT734659	hsa-miR-652
hsa-miR-200a-3p	MIRT002480	hsa-miR-200
hsa-miR-144-3p	MIRT731796	hsa-miR-144
hsa-miR-96-5p	MIRT054654	hsa-miR-96
hsa-miR-130b-3p	MIRT007059	hsa-miR-130
hsa-miR-200c-3p	MIRT002286	hsa-miR-200
hsa-miR-200c-3p	MIRT002286	hsa-miR-200
hsa-miR-484	MIRT734111	hsa-miR-484
hsa-miR-200b-3p	MIRT002483	hsa-miR-200
hsa-miR-200b-3p	MIRT002483	hsa-miR-200
hsa-miR-655-3p	MIRT054485	hsa-miR-655
hsa-miR-200b-3p	MIRT002483	hsa-miR-200
hsa-miR-591	MIRT053387	hsa-miR-591
hsa-miR-200b-3p	MIRT002483	hsa-miR-200
hsa-miR-141-3p	MIRT000317	hsa-miR-141
hsa-miR-141-3p	MIRT000317	hsa-miR-141
hsa-miR-141-3p	MIRT000317	hsa-miR-141
hsa-miR-200a-3p	MIRT002480	hsa-miR-200
hsa-miR-200a-3p	MIRT002480	hsa-miR-200
hsa-miR-200a-3p	MIRT002480	hsa-miR-200
hsa-miR-144-3p	MIRT053494	hsa-miR-144
hsa-miR-525-3p	MIRT054613	hsa-miR-525
hsa-miR-16-5p	MIRT006534	hsa-miR-16
