# Supplementary material for: A comprehensive meta-analysis of transcriptome data to identify signature genes associated with pancreatic ductal adenocarcinoma
Source: PLoS One. 2024 Feb 7;19(2):e0289561. doi: 10.1371/journal.pone.0289561 (PMC10849254; doi:10.1371/journal.pone.0289561)
Supplement: S6 Table — (XLSX) [file pone.0289561.s007.xlsx]

## Sheet: Table S6
Table S4: Significant GO term enriched by GOMO analysis.
Consensus motif	GO_Term_Identifier	GOMo_Score	p-value	q-value
AAAAAAAAAAAAAAAAARAAA	GO:0004984	3.197e-10	8.479e-08	0.0002449
AAAAAAAAAAAAAAAAARAAA	GO:0007608	9.61e-10	8.479e-08	0.0002449
AAAAAAAAAAAAAAAAARAAA	GO:0007606	2.752e-08	8.479e-08	0.0002449
AAAAAAAAAAAAAAAAARAAA	GO:0007600	0.0008552	8.479e-08	0.0002449
AAAAAAAAAAAAAAAAARAAA	GO:0010467	0.002019	4.239e-07	0.0009798
AAAAAAAAAAAAAAAAARAAA	GO:0050890	0.00331	1.187e-06	0.002286
AAAAAAAAAAAAAAAAARAAA	GO:0004930	0.004636	2.883e-06	0.004759
AAAAAAAAAAAAAAAAARAAA	GO:0006139	0.007717	1.162e-05	0.01678
AAAAAAAAAAAAAAAAARAAA	GO:0016070	0.008159	1.357e-05	0.01742
AAAAAAAAAAAAAAAAARAAA	GO:0000077	0.0107	2.9e-05	0.03251
AAAAAAAAAAAAAAAAARAAA	GO:0046620	0.01104	3.095e-05	0.03251
AAAAAAAAAAAAAAAAARAAA	GO:0005739	0.01146	3.459e-05	0.03331
AAAAAAAAAAAAAAAAARAAA	GO:0003725	0.01203	4.036e-05	0.03587
AAAAAAAAAAAAAAAAARAAA	GO:0006396	0.01297	5.028e-05	0.03958
AAAAAAAAAAAAAAAAARAAA	GO:0031570	0.01306	5.138e-05	0.03958
AAAAAAAAAAAAAAAAARAAA	GO:0042953	0.01362	5.884e-05	0.0425
AAAGTGCTGGGATTACAGGCG	GO:0010467	0.00283	8.479e-08	0.0009916
AAAGTGCTGGGATTACAGGCG	GO:0006412	0.003887	1.696e-07	0.0009916
AAAGTGCTGGGATTACAGGCG	GO:0005739	0.007236	2.883e-06	0.01124
AAAGTGCTGGGATTACAGGCG	GO:0016070	0.009542	5.342e-06	0.01562
AAAGTGCTGGGATTACAGGCG	GO:0006139	0.01093	8.648e-06	0.02023
AAAGTGCTGGGATTACAGGCG	GO:0003735	0.01181	1.153e-05	0.02248
AAAGTGCTGGGATTACAGGCG	GO:0044444	0.01262	1.382e-05	0.02281
AAAGTGCTGGGATTACAGGCG	GO:0006414	0.01297	1.56e-05	0.02281
AAAGTGCTGGGATTACAGGCG	GO:0034961	0.01489	2.51e-05	0.03261
AAAGTGCTGGGATTACAGGCG	GO:0005840	0.01717	4.155e-05	0.04859
AAAGTGCTGGGATTACAGGCGTGAGCCAC	GO:0006412	0.0002603	8.479e-08	0.0001418
AAAGTGCTGGGATTACAGGCGTGAGCCAC	GO:0010467	0.0003071	8.479e-08	0.0001418
AAAGTGCTGGGATTACAGGCGTGAGCCAC	GO:0005739	0.0007382	8.479e-08	0.0001418
AAAGTGCTGGGATTACAGGCGTGAGCCAC	GO:0008152	0.00146	8.479e-08	0.0001418
AAAGTGCTGGGATTACAGGCGTGAGCCAC	GO:0030529	0.001835	8.479e-08	0.0001418
AAAGTGCTGGGATTACAGGCGTGAGCCAC	GO:0005840	0.001939	8.479e-08	0.0001418
AAAGTGCTGGGATTACAGGCGTGAGCCAC	GO:0003735	0.002309	8.479e-08	0.0001418
AAAGTGCTGGGATTACAGGCGTGAGCCAC	GO:0006139	0.002966	1.696e-07	0.0002206
AAAGTGCTGGGATTACAGGCGTGAGCCAC	GO:0044237	0.003052	1.696e-07	0.0002206
AAAGTGCTGGGATTACAGGCGTGAGCCAC	GO:0005743	0.003529	2.544e-07	0.0002707
AAAGTGCTGGGATTACAGGCGTGAGCCAC	GO:0044238	0.003762	2.544e-07	0.0002707
AAAGTGCTGGGATTACAGGCGTGAGCCAC	GO:0019866	0.004334	4.239e-07	0.0003722
AAAGTGCTGGGATTACAGGCGTGAGCCAC	GO:0034961	0.004899	4.239e-07	0.0003722
AAAGTGCTGGGATTACAGGCGTGAGCCAC	GO:0044429	0.005217	5.087e-07	0.0003722
AAAGTGCTGGGATTACAGGCGTGAGCCAC	GO:0031966	0.005391	5.087e-07	0.0003722
AAAGTGCTGGGATTACAGGCGTGAGCCAC	GO:0006807	0.005474	5.087e-07	0.0003722
AAAGTGCTGGGATTACAGGCGTGAGCCAC	GO:0016070	0.005667	6.783e-07	0.0004671
AAAGTGCTGGGATTACAGGCGTGAGCCAC	GO:0031967	0.006012	8.479e-07	0.0004963
AAAGTGCTGGGATTACAGGCGTGAGCCAC	GO:0043284	0.006119	8.479e-07	0.0004963
AAAGTGCTGGGATTACAGGCGTGAGCCAC	GO:0005740	0.006283	8.479e-07	0.0004963
AAAGTGCTGGGATTACAGGCGTGAGCCAC	GO:0031975	0.006523	9.327e-07	0.0005199
AAAGTGCTGGGATTACAGGCGTGAGCCAC	GO:0006396	0.007229	1.696e-06	0.0009023
AAAGTGCTGGGATTACAGGCGTGAGCCAC	GO:0033279	0.008603	3.137e-06	0.001597
AAAGTGCTGGGATTACAGGCGTGAGCCAC	GO:0006414	0.009013	3.731e-06	0.00182
AAAGTGCTGGGATTACAGGCGTGAGCCAC	GO:0022626	0.009243	4.155e-06	0.001945
AAAGTGCTGGGATTACAGGCGTGAGCCAC	GO:0016071	0.01033	5.766e-06	0.002596
AAAGTGCTGGGATTACAGGCGTGAGCCAC	GO:0032991	0.01052	6.868e-06	0.002978
AAAGTGCTGGGATTACAGGCGTGAGCCAC	GO:0044446	0.01081	8.14e-06	0.003403
AAAGTGCTGGGATTACAGGCGTGAGCCAC	GO:0000375	0.01165	1.017e-05	0.003842
AAAGTGCTGGGATTACAGGCGTGAGCCAC	GO:0000377	0.01165	1.017e-05	0.003842
AAAGTGCTGGGATTACAGGCGTGAGCCAC	GO:0000398	0.01165	1.017e-05	0.003842
AAAGTGCTGGGATTACAGGCGTGAGCCAC	GO:0044422	0.01233	1.255e-05	0.004591
AAAGTGCTGGGATTACAGGCGTGAGCCAC	GO:0015935	0.0136	1.73e-05	0.006101
AAAGTGCTGGGATTACAGGCGTGAGCCAC	GO:0008380	0.01375	1.772e-05	0.006101
AAAGTGCTGGGATTACAGGCGTGAGCCAC	GO:0044444	0.01486	2.315e-05	0.007742
AAAGTGCTGGGATTACAGGCGTGAGCCAC	GO:0051186	0.01538	2.595e-05	0.008437
AAAGTGCTGGGATTACAGGCGTGAGCCAC	GO:0070013	0.01868	5.494e-05	0.017
AAAGTGCTGGGATTACAGGCGTGAGCCAC	GO:0044260	0.01873	5.528e-05	0.017
AAAGTGCTGGGATTACAGGCGTGAGCCAC	GO:0034960	0.01886	5.664e-05	0.017
AAAGTGCTGGGATTACAGGCGTGAGCCAC	GO:0044249	0.01972	6.63e-05	0.01865
AAAGTGCTGGGATTACAGGCGTGAGCCAC	GO:0043170	0.01975	6.673e-05	0.01865
AAAGTGCTGGGATTACAGGCGTGAGCCAC	GO:0044428	0.01978	6.69e-05	0.01865
AAAGTGCTGGGATTACAGGCGTGAGCCAC	GO:0009058	0.02014	7.021e-05	0.01911
AAAGTGCTGGGATTACAGGCGTGAGCCAC	GO:0004984	0.02096	7.902e-05	0.02102
AAAGTGCTGGGATTACAGGCGTGAGCCAC	GO:0031974	0.02115	8.208e-05	0.02135
AAAGTGCTGGGATTACAGGCGTGAGCCAC	GO:0006779	0.02165	8.818e-05	0.02196
AAAGTGCTGGGATTACAGGCGTGAGCCAC	GO:0033014	0.02165	8.818e-05	0.02196
AAAGTGCTGGGATTACAGGCGTGAGCCAC	GO:0006397	0.02197	9.378e-05	0.02263
AAAGTGCTGGGATTACAGGCGTGAGCCAC	GO:0034645	0.02207	9.598e-05	0.02263
AAAGTGCTGGGATTACAGGCGTGAGCCAC	GO:0006091	0.02214	9.691e-05	0.02263
AAAGTGCTGGGATTACAGGCGTGAGCCAC	GO:0043233	0.02227	9.861e-05	0.02263
AAAGTGCTGGGATTACAGGCGTGAGCCAC	GO:0003723	0.02263	0.0001042	0.02346
AAAGTGCTGGGATTACAGGCGTGAGCCAC	GO:0006413	0.02351	0.0001183	0.02613
AAAGTGCTGGGATTACAGGCGTGAGCCAC	GO:0016052	0.02458	0.0001383	0.02998
AAAGTGCTGGGATTACAGGCGTGAGCCAC	GO:0043283	0.02487	0.000143	0.03045
AAAGTGCTGGGATTACAGGCGTGAGCCAC	GO:0006383	0.02572	0.0001618	0.03382
AAAGTGCTGGGATTACAGGCGTGAGCCAC	GO:0031570	0.0267	0.0001856	0.03812
AAAGTGCTGGGATTACAGGCGTGAGCCAC	GO:0007608	0.02778	0.0002109	0.04256
AAAGTGCTGGGATTACAGGCGTGAGCCAC	GO:0022627	0.02887	0.0002415	0.04729
AAAGTGCTGGGATTACAGGCGTGAGCCAC	GO:0003824	0.02895	0.0002437	0.04729
AAAGTGCTGGGATTACAGGCGTGAGCCAC	GO:0006778	0.0292	0.0002505	0.04729
AAAGTGCTGGGATTACAGGCGTGAGCCAC	GO:0033013	0.0292	0.0002505	0.04729
AAAGTGCTGGGATTACAGGCGTGAGCCAC	GO:0009059	0.02981	0.000268	0.0498
CTGCAACCTCCRCCTCCYGGGTTCAAGCGATTC	GO:0003700	0.003655	8.479e-08	0.0009967
CTGCAACCTCCRCCTCCYGGGTTCAAGCGATTC	GO:0030528	0.004555	3.392e-07	0.001993
CTGCAACCTCCRCCTCCYGGGTTCAAGCGATTC	GO:0005622	0.005468	6.783e-07	0.002658
CTGCAACCTCCRCCTCCYGGGTTCAAGCGATTC	GO:0010467	0.006395	1.526e-06	0.004485
CTGCAACCTCCRCCTCCYGGGTTCAAGCGATTC	GO:0006355	0.007352	2.035e-06	0.004784
CTGCAACCTCCRCCTCCYGGGTTCAAGCGATTC	GO:0044424	0.009124	4.239e-06	0.008306
CTGCAACCTCCRCCTCCYGGGTTCAAGCGATTC	GO:0006357	0.01158	1.136e-05	0.01908
CTGCAACCTCCRCCTCCYGGGTTCAAGCGATTC	GO:0008380	0.01569	3.044e-05	0.04355
CTGCAACCTCCRCCTCCYGGGTTCAAGCGATTC	GO:0043227	0.01609	3.366e-05	0.04355
CTGCAACCTCCRCCTCCYGGGTTCAAGCGATTC	GO:0043231	0.01653	3.705e-05	0.04355
CTGCAACCTCCRCCTCCYGGGTTCAAGCGATTC	GO:0006396	0.01783	4.85e-05	0.04842
CTGCAACCTCCRCCTCCYGGGTTCAAGCGATTC	GO:0043229	0.01795	4.943e-05	0.04842
CTGGAGTGCAGTGGCGCGATCTCGGCT	GO:0006007	0.01012	4.918e-06	0.0475
CTGGAGTGCAGTGGCGCGATCTCGGCT	GO:0019320	0.01135	8.055e-06	0.0475
GTCAGGAGTTCRAGACCAGCCTGGCCAACATGGTGAAACC	GO:0004984	0.001153	8.479e-08	0.0001992
GTCAGGAGTTCRAGACCAGCCTGGCCAACATGGTGAAACC	GO:0007608	0.001209	8.479e-08	0.0001992
GTCAGGAGTTCRAGACCAGCCTGGCCAACATGGTGAAACC	GO:0010467	0.001801	8.479e-08	0.0001992
GTCAGGAGTTCRAGACCAGCCTGGCCAACATGGTGAAACC	GO:0005739	0.002771	8.479e-08	0.0001992
GTCAGGAGTTCRAGACCAGCCTGGCCAACATGGTGAAACC	GO:0007606	0.002837	8.479e-08	0.0001992
GTCAGGAGTTCRAGACCAGCCTGGCCAACATGGTGAAACC	GO:0006396	0.002903	1.696e-07	0.0002846
GTCAGGAGTTCRAGACCAGCCTGGCCAACATGGTGAAACC	GO:0016070	0.003194	1.696e-07	0.0002846
GTCAGGAGTTCRAGACCAGCCTGGCCAACATGGTGAAACC	GO:0006139	0.006025	1.187e-06	0.001743
GTCAGGAGTTCRAGACCAGCCTGGCCAACATGGTGAAACC	GO:0008380	0.006283	1.441e-06	0.001793
GTCAGGAGTTCRAGACCAGCCTGGCCAACATGGTGAAACC	GO:0016071	0.006387	1.526e-06	0.001793
GTCAGGAGTTCRAGACCAGCCTGGCCAACATGGTGAAACC	GO:0006807	0.007496	3.137e-06	0.00335
GTCAGGAGTTCRAGACCAGCCTGGCCAACATGGTGAAACC	GO:0000375	0.01166	1.586e-05	0.01255
GTCAGGAGTTCRAGACCAGCCTGGCCAACATGGTGAAACC	GO:0000377	0.01166	1.586e-05	0.01255
GTCAGGAGTTCRAGACCAGCCTGGCCAACATGGTGAAACC	GO:0000398	0.01166	1.586e-05	0.01255
GTCAGGAGTTCRAGACCAGCCTGGCCAACATGGTGAAACC	GO:0006397	0.01176	1.603e-05	0.01255
GTCAGGAGTTCRAGACCAGCCTGGCCAACATGGTGAAACC	GO:0022618	0.01288	2.154e-05	0.01581
GTCAGGAGTTCRAGACCAGCCTGGCCAACATGGTGAAACC	GO:0000245	0.01485	3.527e-05	0.02437
GTCAGGAGTTCRAGACCAGCCTGGCCAACATGGTGAAACC	GO:0000077	0.01547	3.977e-05	0.02595
GTCAGGAGTTCRAGACCAGCCTGGCCAACATGGTGAAACC	GO:0022626	0.01634	4.757e-05	0.02941
GTCAGGAGTTCRAGACCAGCCTGGCCAACATGGTGAAACC	GO:0008565	0.01703	5.579e-05	0.03277
GTCAGGAGTTCRAGACCAGCCTGGCCAACATGGTGAAACC	GO:0046930	0.01823	6.961e-05	0.03749
GTCAGGAGTTCRAGACCAGCCTGGCCAACATGGTGAAACC	GO:0006412	0.01828	7.021e-05	0.03749
GTCAGGAGTTCRAGACCAGCCTGGCCAACATGGTGAAACC	GO:0000278	0.01869	7.504e-05	0.03833
GTCAGGAGTTCRAGACCAGCCTGGCCAACATGGTGAAACC	GO:0044429	0.01893	7.843e-05	0.03839
GTCAGGAGTTCRAGACCAGCCTGGCCAACATGGTGAAACC	GO:0000502	0.01999	9.318e-05	0.04379
SCGCCACCACGCCCGGCTAATTTTTKKWT	GO:0004984	0.00224	8.479e-08	0.000999
SCGCCACCACGCCCGGCTAATTTTTKKWT	GO:0007606	0.004765	1.102e-06	0.003746
SCGCCACCACGCCCGGCTAATTTTTKKWT	GO:0007608	0.00532	1.272e-06	0.003746
SCGCCACCACGCCCGGCTAATTTTTKKWT	GO:0010467	0.005455	1.272e-06	0.003746
SCGCCACCACGCCCGGCTAATTTTTKKWT	GO:0022626	0.008483	4.155e-06	0.00979
SCGCCACCACGCCCGGCTAATTTTTKKWT	GO:0006935	0.01269	1.823e-05	0.02653
SCGCCACCACGCCCGGCTAATTTTTKKWT	GO:0042330	0.01269	1.823e-05	0.02653
SCGCCACCACGCCCGGCTAATTTTTKKWT	GO:0030529	0.01295	1.942e-05	0.02653
SCGCCACCACGCCCGGCTAATTTTTKKWT	GO:0006414	0.01309	2.026e-05	0.02653
SCGCCACCACGCCCGGCTAATTTTTKKWT	GO:0003735	0.01465	2.908e-05	0.03426
TTCAAGYGATTCTCCTGCCTCAGCCTCCCRAGTAGC	GO:0006412	0.004594	5.087e-07	0.003663
TTCAAGYGATTCTCCTGCCTCAGCCTCCCRAGTAGC	GO:0042393	0.005908	9.327e-07	0.003663
TTCAAGYGATTCTCCTGCCTCAGCCTCCCRAGTAGC	GO:0030529	0.006038	9.327e-07	0.003663
TTCAAGYGATTCTCCTGCCTCAGCCTCCCRAGTAGC	GO:0006414	0.00698	1.696e-06	0.003996
TTCAAGYGATTCTCCTGCCTCAGCCTCCCRAGTAGC	GO:0005840	0.007085	1.865e-06	0.003996
TTCAAGYGATTCTCCTGCCTCAGCCTCCCRAGTAGC	GO:0022626	0.007293	2.035e-06	0.003996
TTCAAGYGATTCTCCTGCCTCAGCCTCCCRAGTAGC	GO:0003735	0.007647	2.544e-06	0.004281
TTCAAGYGATTCTCCTGCCTCAGCCTCCCRAGTAGC	GO:0007608	0.01266	1.475e-05	0.02173
TTCAAGYGATTCTCCTGCCTCAGCCTCCCRAGTAGC	GO:0004984	0.01337	1.696e-05	0.0222
TTCAAGYGATTCTCCTGCCTCAGCCTCCCRAGTAGC	GO:0033279	0.01418	2.06e-05	0.02427
TTCAAGYGATTCTCCTGCCTCAGCCTCCCRAGTAGC	GO:0010467	0.01743	4.121e-05	0.04413
TTTTTTTTTTTTTTT	GO:0004984	4.399e-08	8.479e-08	0.0003243
TTTTTTTTTTTTTTT	GO:0007608	1.098e-07	8.479e-08	0.0003243
TTTTTTTTTTTTTTT	GO:0007606	1.437e-06	8.479e-08	0.0003243
TTTTTTTTTTTTTTT	GO:0010467	0.001646	1.696e-07	0.0003243
TTTTTTTTTTTTTTT	GO:0006139	0.001793	1.696e-07	0.0003243
TTTTTTTTTTTTTTT	GO:0007600	0.002038	1.696e-07	0.0003243
TTTTTTTTTTTTTTT	GO:0016070	0.004119	3.222e-06	0.005282
TTTTTTTTTTTTTTT	GO:0050890	0.004759	4.07e-06	0.005838
TTTTTTTTTTTTTTT	GO:0006807	0.007304	1.229e-05	0.01568
TTTTTTTTTTTTTTT	GO:0006396	0.007679	1.475e-05	0.01583
TTTTTTTTTTTTTTT	GO:0046639	0.007812	1.518e-05	0.01583
TTTTTTTTTTTTTTT	GO:0046620	0.008182	1.772e-05	0.01695
TTTTTTTTTTTTTTT	GO:0034961	0.008901	2.272e-05	0.02006
TTTTTTTTTTTTTTT	GO:0003723	0.01039	3.239e-05	0.02655
TTTTTTTTTTTTTTT	GO:0043284	0.01228	4.969e-05	0.03801
TTTTTTTTTTTTTTT	GO:0003725	0.01373	6.97e-05	0.04999
WGTAGAGACGGGGTTTCACYATGTTGSCCAG	GO:0004984	0.0002397	8.479e-08	0.0003306
WGTAGAGACGGGGTTTCACYATGTTGSCCAG	GO:0007608	0.0006285	8.479e-08	0.0003306
WGTAGAGACGGGGTTTCACYATGTTGSCCAG	GO:0007606	0.001223	8.479e-08	0.0003306
WGTAGAGACGGGGTTTCACYATGTTGSCCAG	GO:0007600	0.004013	2.544e-07	0.000744
WGTAGAGACGGGGTTTCACYATGTTGSCCAG	GO:0050890	0.0087	4.409e-06	0.01032
YTWKTTTTTTTTTTTTTTTTTTKTWGAGA	GO:0004984	6.571e-10	8.479e-08	0.0001972
YTWKTTTTTTTTTTTTTTTTTTKTWGAGA	GO:0007608	2.249e-09	8.479e-08	0.0001972
YTWKTTTTTTTTTTTTTTTTTTKTWGAGA	GO:0007606	8.69e-08	8.479e-08	0.0001972
YTWKTTTTTTTTTTTTTTTTTTKTWGAGA	GO:0010467	0.0009578	8.479e-08	0.0001972
YTWKTTTTTTTTTTTTTTTTTTKTWGAGA	GO:0007600	0.00105	8.479e-08	0.0001972
YTWKTTTTTTTTTTTTTTTTTTKTWGAGA	GO:0016070	0.002381	3.392e-07	0.0005633
YTWKTTTTTTTTTTTTTTTTTTKTWGAGA	GO:0006139	0.002416	3.392e-07	0.0005633
YTWKTTTTTTTTTTTTTTTTTTKTWGAGA	GO:0050890	0.002628	4.239e-07	0.0006161
YTWKTTTTTTTTTTTTTTTTTTKTWGAGA	GO:0006396	0.004822	2.544e-06	0.003286
YTWKTTTTTTTTTTTTTTTTTTKTWGAGA	GO:0000077	0.007745	1.034e-05	0.01093
YTWKTTTTTTTTTTTTTTTTTTKTWGAGA	GO:0003723	0.00776	1.034e-05	0.01093
YTWKTTTTTTTTTTTTTTTTTTKTWGAGA	GO:0006807	0.009755	1.984e-05	0.01922
YTWKTTTTTTTTTTTTTTTTTTKTWGAGA	GO:0031570	0.01019	2.196e-05	0.01935
YTWKTTTTTTTTTTTTTTTTTTKTWGAGA	GO:0046620	0.01059	2.51e-05	0.01935
YTWKTTTTTTTTTTTTTTTTTTKTWGAGA	GO:0046961	0.01078	2.645e-05	0.01935
YTWKTTTTTTTTTTTTTTTTTTKTWGAGA	GO:0006367	0.01082	2.662e-05	0.01935
YTWKTTTTTTTTTTTTTTTTTTKTWGAGA	GO:0005739	0.01185	3.434e-05	0.02349
YTWKTTTTTTTTTTTTTTTTTTKTWGAGA	GO:0003725	0.01309	4.731e-05	0.03056
YTWKTTTTTTTTTTTTTTTTTTKTWGAGA	GO:0004930	0.01387	5.808e-05	0.03554
YTWKTTTTTTTTTTTTTTTTTTKTWGAGA	GO:0008380	0.01507	7.436e-05	0.04199
YTWKTTTTTTTTTTTTTTTTTTKTWGAGA	GO:0034961	0.01528	7.699e-05	0.04199
YTWKTTTTTTTTTTTTTTTTTTKTWGAGA	GO:0033178	0.01543	7.945e-05	0.04199
