# Supplementary material for: A comprehensive meta-analysis of transcriptome data to identify signature genes associated with pancreatic ductal adenocarcinoma
Source: PLoS One. 2024 Feb 7;19(2):e0289561. doi: 10.1371/journal.pone.0289561 (PMC10849254; doi:10.1371/journal.pone.0289561)
Supplement: S7 Table — (XLSX) [file pone.0289561.s008.xlsx]

## Sheet: Table S7
Table S7. The number of DEGs each co-expression network module identified by WGCNA.
Module	Node
black	85
blue	166
brown	144
green	101
pink	80
red	94
turquoise	256
yellow	139
