# Supplementary material for: A comprehensive meta-analysis of transcriptome data to identify signature genes associated with pancreatic ductal adenocarcinoma
Source: PLoS One. 2024 Feb 7;19(2):e0289561. doi: 10.1371/journal.pone.0289561 (PMC10849254; doi:10.1371/journal.pone.0289561)
Supplement: S8 Table — (XLSX) [file pone.0289561.s009.xlsx]

## Sheet: Table S8
Table S8. List of DEGs of each module.
module	Gene symbol
black	ABCA5
black	ACO1
black	ACTA2
black	ACTR2
black	ADAMTS1
black	ADH1B
black	ANGPTL2
black	ANPEP
black	ASPN
black	ATXN7
black	BASP1
black	C7
black	CALD1
black	CD36
black	CD48
black	CD53
black	CDH11
black	CFTR
black	CHRNB2
black	COL14A1
black	COLEC12
black	COMMD10
black	CPD
black	CPM
black	CRTAP
black	CXCL14
black	CYBB
black	DDR2
black	DHRS12
black	DMXL1
black	DTX3
black	DYM
black	EFEMP1
black	EMP1
black	EPB41L2
black	ETS1
black	EVL
black	FABP4
black	FNBP1
black	FOLR2
black	FZD4
black	GIMAP6
black	GNG11
black	GNG7
black	HLA-DPB1
black	HLA-DQA1
black	HSPB8
black	IFT57
black	IL6ST
black	ITPR1
black	JAM3
black	LDB2
black	LRP6
black	LTBP2
black	LUM
black	MBP
black	MGP
black	MSN
black	MZB1
black	NHLRC2
black	NUCB2
black	PAK3
black	PCDH17
black	PCF11
black	PCM1
black	PDGFD
black	PERP
black	POLR1D
black	PRRX1
black	PSMC2
black	PTPN13
black	RAP2B
black	RASAL2
black	RDX
black	SETBP1
black	SLIT2
black	SMURF2
black	STAT2
black	STK10
black	SYNE1
black	TACC1
black	TCF21
black	TPM2
black	TPST2
black	WDR91
blue	AGR2
blue	ANP32E
blue	ARHGEF2
blue	ARNTL2
blue	ARRB1
blue	ARSD
blue	ASPH
blue	ASRGL1
blue	ATG2B
blue	ATR
blue	B3GNT2
blue	BACE2
blue	BANP
blue	BCAT1
blue	BET1L
blue	BMPR2
blue	BRCC3
blue	BUB3
blue	C1GALT1
blue	CCDC186
blue	CCDC25
blue	CCDC59
blue	CD82
blue	CDC42EP3
blue	CDIP1
blue	CDS1
blue	CEP68
blue	CFL1
blue	CISH
blue	CLIP4
blue	CLK4
blue	CMTM6
blue	CNOT6
blue	CORO1C
blue	CSGALNACT2
blue	CTNNB1
blue	CTSB
blue	DCBLD2
blue	DEF8
blue	DERL1
blue	DHRS9
blue	DSC2
blue	DUSP8
blue	ECE2
blue	EEF2
blue	EGLN3
blue	EGR1
blue	ELP5
blue	EMP2
blue	ERN2
blue	ERO1A
blue	ETV6
blue	EVA1B
blue	F5
blue	FA2H
blue	FAHD2A
blue	FAM118A
blue	FAM49B
blue	FERMT1
blue	FGFR1
blue	FKBP14
blue	FOSL2
blue	FOXO3
blue	FRMD4A
blue	GCNT1
blue	GNAI1
blue	GPHN
blue	GPN2
blue	GPRC5A
blue	GSDMB
blue	HDAC11
blue	HOMER1
blue	HOOK1
blue	IFIT2
blue	IFIT3
blue	IFT22
blue	IL6R
blue	INTS6
blue	IPO5
blue	ITGA1
blue	JUND
blue	KRT19
blue	LIFR
blue	LPCAT4
blue	LRCH1
blue	LRRC8B
blue	MAP3K13
blue	MBOAT2
blue	MCUR1
blue	MECOM
blue	METRN
blue	MGLL
blue	MITF
blue	MLLT1
blue	MMD
blue	MPZL2
blue	MRPS22
blue	MTERF4
blue	MTMR12
blue	MXD1
blue	NDC1
blue	NDUFC1
blue	NETO2
blue	NTN1
blue	OAS2
blue	OSBP2
blue	P3H2
blue	PACSIN2
blue	PAK1
blue	PDCD5
blue	PHF20
blue	PIGR
blue	PLA2R1
blue	PPM1D
blue	PRRG4
blue	PSEN1
blue	RAB30
blue	RAB3D
blue	RALA
blue	RALBP1
blue	RALGAPA1
blue	RBM41
blue	RFX1
blue	RHOF
blue	RNF130
blue	RNF24
blue	RPL34
blue	RPRD1A
blue	RRBP1
blue	S100A6
blue	SEMA6B
blue	SEMA7A
blue	SERINC2
blue	SLC25A16
blue	SLC38A10
blue	SLCO4A1
blue	SRR
blue	SSBP2
blue	SUN1
blue	SYT11
blue	TGIF1
blue	THBS1
blue	TIMM13
blue	TMEM177
blue	TMEM246
blue	TNFAIP8
blue	TNFRSF10D
blue	TNFSF14
blue	TOB2
blue	TOM1L2
blue	TRIM46
blue	TUSC3
blue	UBA5
blue	UBIAD1
blue	UEVLD
blue	UPF3B
blue	USP36
blue	USP6
blue	VANGL1
blue	VIL1
blue	VPS53
blue	WWC1
blue	YAP1
blue	ZC2HC1A
blue	ZCCHC10
blue	ZCWPW1
brown	ABCC3
brown	ABTB2
brown	ACOX1
brown	ACP6
brown	ACSL5
brown	ACTN1
brown	ADAM28
brown	ADPRM
brown	AK4
brown	ALS2CL
brown	ANGPTL4
brown	ANTXR1
brown	APLP2
brown	APOL6
brown	APPL1
brown	ARHGAP32
brown	ARHGEF28
brown	BIRC3
brown	BLVRA
brown	CAAP1
brown	CAB39L
brown	CALU
brown	CAMK2G
brown	CAPN1
brown	CAPN15
brown	CCDC85C
brown	CCT5
brown	CDC34
brown	CERS6
brown	CLDN18
brown	CLPB
brown	CNPY4
brown	COA7
brown	COL11A1
brown	COLGALT1
brown	COQ3
brown	CP
brown	CTSC
brown	CYBA
brown	DAAM1
brown	DAPK3
brown	DCAF10
brown	DCAF4
brown	DDX11
brown	DDX54
brown	DERL2
brown	DHX8
brown	DNAJC15
brown	DNAJC4
brown	DNAJC9
brown	DPYSL3
brown	DUSP4
brown	EBP
brown	ECHDC2
brown	EDIL3
brown	ENO1
brown	FAM114A1
brown	FANCF
brown	FBXL18
brown	FBXW7
brown	FDX1
brown	FLRT3
brown	GALNT12
brown	GALNT6
brown	GALNT7
brown	GBP2
brown	GCLM
brown	GEMIN6
brown	GNAS
brown	GSTA4
brown	GTF2H3
brown	GTF3A
brown	GULP1
brown	HDLBP
brown	HIPK2
brown	HTATIP2
brown	HYI
brown	ICA1
brown	IGF2BP2
brown	IL17RB
brown	ITGA2
brown	ITPR3
brown	KDM5B
brown	KLK7
brown	LACTB2
brown	LAMC3
brown	LMF1
brown	LRRFIP1
brown	MFHAS1
brown	MFSD6
brown	MGAT4A
brown	MGST3
brown	MKNK1
brown	MLYCD
brown	MPC1
brown	MRPL41
brown	NABP1
brown	NOD1
brown	OGFOD1
brown	PCCA
brown	PHLDA3
brown	PLEKHA2
brown	POLB
brown	PRELID3B
brown	PRPS2
brown	PSMA5
brown	PTBP3
brown	PTER
brown	PXMP4
brown	RASAL1
brown	RIOK3
brown	RNF146
brown	SCAMP5
brown	SERP1
brown	SERPINA1
brown	SFT2D2
brown	SH3BP1
brown	SLC16A7
brown	SLC25A15
brown	SLC31A1
brown	SLC5A1
brown	SMARCE1
brown	SPSB1
brown	SSR1
brown	SSR3
brown	SUCLG1
brown	SULT1C2
brown	TANK
brown	TCAF1
brown	TCTN2
brown	TGFBR1
brown	TIAM2
brown	TLE1
brown	TMEM120B
brown	TMEM62
brown	TTC17
brown	TUBGCP4
brown	TXNL1
brown	UBA6
brown	UNC5B
brown	USP16
brown	UXS1
brown	ZDHHC13
brown	ZNHIT2
green	ANK3
green	ANXA6
green	BHLHE41
green	BORCS6
green	CHST15
green	CIT
green	DLC1
green	DUSP1
green	EIF2AK3
green	FBXO2
green	FRZB
green	HMGA1
green	KCNJ15
green	KLHDC10
green	LARP6
green	LMAN1
green	LMCD1
green	LMNA
green	LMO2
green	LRP10
green	MAP1B
green	MAP3K8
green	MAPK6
green	MAPK9
green	MATN2
green	METTL7A
green	MOXD1
green	MPZL1
green	MTUS1
green	MYL9
green	MYO9A
green	NFIC
green	NR1D2
green	PDGFC
green	PDZD8
green	PEAK1
green	PECR
green	PHF10
green	PHLDA1
green	PIGN
green	PML
green	PON2
green	PPIL2
green	PPP1R3C
green	PPP6C
green	PRELP
green	PRKD2
green	PTPN3
green	PYGB
green	PYROXD1
green	QDPR
green	QSOX1
green	RAB11FIP1
green	RAB29
green	RAB40C
green	REPS2
green	RIN2
green	RNF38
green	RPAP2
green	RPS13
green	RSL24D1
green	S100A10
green	SASH1
green	SAYSD1
green	SDHC
green	SEMA5A
green	SERPINB1
green	SERPINE2
green	SLC25A36
green	SLC2A8
green	SLC30A1
green	SLC6A8
green	SOAT1
green	SORL1
green	SPATS2L
green	SPINT1
green	SPON1
green	SPRY1
green	SPTLC2
green	STAT1
green	STK26
green	TBC1D2B
green	TBL1XR1
green	THBD
green	TMCC1
green	TMED2
green	TMEM106C
green	TOM1L1
green	TRAK1
green	TRIO
green	TWSG1
green	UBE4B
green	VEZT
green	VPS13A
green	VWF
green	WDR13
green	XBP1
green	XPO1
green	ZNF331
green	ZNF395
green	ZNF532
pink	ABHD2
pink	ABHD5
pink	ACTB
pink	ADAMTS2
pink	ADAP2
pink	ANKH
pink	ANKRD28
pink	ASAP1
pink	ASB8
pink	CAMK1D
pink	CCND2
pink	CELF2
pink	CHST11
pink	COL1A2
pink	CYBRD1
pink	DCN
pink	DCTN5
pink	DHTKD1
pink	DNALI1
pink	EDN1
pink	ELP6
pink	ERBB3
pink	ERN1
pink	FAM120C
pink	FBN1
pink	FBXO9
pink	FGL2
pink	FKBP5
pink	FMO2
pink	FSTL1
pink	GALNT10
pink	GLIPR1
pink	GLT8D2
pink	H2AFY
pink	IGF1
pink	IGF1R
pink	INHBA
pink	KLF7
pink	LANCL2
pink	LCP2
pink	LDLRAD4
pink	LIMCH1
pink	LRRC75B
pink	LTBP3
pink	MAGI1
pink	MAP3K12
pink	MAP4K4
pink	MICAL2
pink	MPPED1
pink	MYH11
pink	NCKAP1L
pink	PALMD
pink	PARP8
pink	PDLIM3
pink	PDPN
pink	PLXDC1
pink	PLXDC2
pink	PLXNC1
pink	POLI
pink	PPP1R12B
pink	PTGDR
pink	PTGS1
pink	RALGPS2
pink	RCAN3
pink	RCOR1
pink	SEMA6A
pink	SIPA1L1
pink	SLC27A5
pink	SLCO3A1
pink	SOCS7
pink	SRGAP2
pink	STK17B
pink	TCF4
pink	TES
pink	TIMP2
pink	TLR4
pink	TMED5
pink	TMOD3
pink	TNC
pink	ZMYND8
red	ABCG1
red	ABL2
red	ADAMTS12
red	ARPC5L
red	ARSA
red	ATG16L1
red	C1RL
red	CBL
red	CCNE1
red	CCNG2
red	CDCP1
red	CDK1
red	CDK6
red	CLDN11
red	CORO2A
red	CXADR
red	CYP3A5
red	DAPP1
red	DDX58
red	DGUOK
red	DNAJA4
red	EHF
red	EIF4EBP2
red	ELL2
red	EPB41L5
red	FNDC3B
red	GATM
red	GLI3
red	GNA13
red	GOLIM4
red	GPRC5B
red	GPX2
red	HKDC1
red	HPS6
red	HSD17B14
red	INPP4A
red	INPP4B
red	ITGB4
red	ITGB8
red	LONRF1
red	LRP5
red	LYRM2
red	MTMR10
red	MVK
red	MYEF2
red	MYLK
red	NEDD9
red	NFE2L3
red	NPL
red	NREP
red	PANX1
red	PARM1
red	PARP11
red	PDCD1LG2
red	PGK1
red	PHC2
red	PLXNA2
red	PPP1R16B
red	QRSL1
red	RASA3
red	RASGRP3
red	RASSF4
red	RBMS3
red	RBMX
red	RNASEL
red	RWDD2A
red	SATB1
red	SEC63
red	SECISBP2
red	SH3PXD2A
red	SHC3
red	SIK2
red	SKIL
red	SLC2A4RG
red	SLC44A1
red	SMIM14
red	SNCA
red	SP140L
red	STK4
red	STX11
red	STX7
red	TBC1D22B
red	TMEM121
red	TMEM223
red	TPM3
red	TRANK1
red	TSPAN5
red	UCHL5
red	USP6NL
red	UTRN
red	VAV2
red	WNK1
red	ZFX
red	ZWILCH
turquoise	ACKR3
turquoise	ACTR6
turquoise	ADAM17
turquoise	AHNAK
turquoise	ALPK1
turquoise	ANGEL1
turquoise	ANKRD10
turquoise	ANXA1
turquoise	APIP
turquoise	ARAP3
turquoise	ARHGAP1
turquoise	ARHGAP26
turquoise	ASNS
turquoise	ATF5
turquoise	ATF7IP2
turquoise	ATP1B3
turquoise	ATP2A2
turquoise	ATP6V1D
turquoise	BACE1
turquoise	BAG2
turquoise	BARD1
turquoise	BCL6
turquoise	BDH2
turquoise	CA12
turquoise	CAMK2N1
turquoise	CD2AP
turquoise	CD47
turquoise	CDC23
turquoise	CDC37L1
turquoise	CDC42BPA
turquoise	CHORDC1
turquoise	CIRBP
turquoise	CLDND1
turquoise	CLMN
turquoise	CNIH4
turquoise	CNNM3
turquoise	COA3
turquoise	COPS8
turquoise	COX5A
turquoise	CSTB
turquoise	CXCL2
turquoise	CYB5R4
turquoise	DEPTOR
turquoise	DGKZ
turquoise	DKK3
turquoise	DLG1
turquoise	DNAJC12
turquoise	DOCK9
turquoise	DYNC1I2
turquoise	EGFR
turquoise	EIF4E2
turquoise	EPB41L4B
turquoise	EPN1
turquoise	EPS8L2
turquoise	ERO1B
turquoise	ETV5
turquoise	FADS2
turquoise	FAM111A
turquoise	FNDC3A
turquoise	GABBR1
turquoise	GALNT2
turquoise	GAREM1
turquoise	GATA6
turquoise	GIPC2
turquoise	GMPPB
turquoise	GNPTAB
turquoise	GPRC5C
turquoise	GSTM3
turquoise	GSTT1
turquoise	HAX1
turquoise	HBEGF
turquoise	HEYL
turquoise	HGD
turquoise	HIVEP2
turquoise	HMGB2
turquoise	HS6ST1
turquoise	HSPH1
turquoise	IFRD1
turquoise	IKZF5
turquoise	IL7R
turquoise	INF2
turquoise	ING3
turquoise	INSR
turquoise	IRF1
turquoise	ITGB1BP1
turquoise	JADE1
turquoise	KCNJ16
turquoise	KIAA1324
turquoise	KIF1B
turquoise	KIZ
turquoise	KLF15
turquoise	KLF2
turquoise	KLF6
turquoise	KLF9
turquoise	KLKB1
turquoise	KNOP1
turquoise	LFNG
turquoise	LIMA1
turquoise	LMBRD1
turquoise	LMO4
turquoise	LPP
turquoise	LPXN
turquoise	LRFN4
turquoise	MAN2A1
turquoise	MAP6D1
turquoise	MCM6
turquoise	MEGF6
turquoise	MGAT4B
turquoise	MKNK2
turquoise	MMP11
turquoise	MOCS2
turquoise	MPC2
turquoise	MRPL2
turquoise	MRPL39
turquoise	MRPS33
turquoise	MRS2
turquoise	MS4A6A
turquoise	MSRA
turquoise	MTHFD2
turquoise	MUC13
turquoise	MYBBP1A
turquoise	MYO10
turquoise	NACC2
turquoise	NCK1
turquoise	NECAP2
turquoise	NFIB
turquoise	NLK
turquoise	NME7
turquoise	NPC1
turquoise	NR2C1
turquoise	NUP37
turquoise	OARD1
turquoise	OSBPL11
turquoise	OSBPL8
turquoise	OSMR
turquoise	PBX1
turquoise	PDK4
turquoise	PDLIM5
turquoise	PELI1
turquoise	PELI2
turquoise	PGPEP1
turquoise	PIK3CA
turquoise	PLCG1
turquoise	PLEKHA5
turquoise	PLEKHB2
turquoise	PLK3
turquoise	PMEPA1
turquoise	PPP2R2D
turquoise	PSPC1
turquoise	PTAFR
turquoise	PTP4A1
turquoise	PTPRK
turquoise	RAB8B
turquoise	RASA2
turquoise	RBM15B
turquoise	RBM47
turquoise	RBMS1
turquoise	RBP1
turquoise	RCL1
turquoise	REG3A
turquoise	REPIN1
turquoise	REV3L
turquoise	RGCC
turquoise	RGS16
turquoise	RGS5
turquoise	RHOBTB3
turquoise	RIPK4
turquoise	RIT1
turquoise	RLIM
turquoise	RNF138
turquoise	RNF40
turquoise	ROR1
turquoise	RPL13
turquoise	RPL15
turquoise	RPL27A
turquoise	RPL4
turquoise	RPS29
turquoise	RPS6
turquoise	RWDD1
turquoise	S100A8
turquoise	SAV1
turquoise	SCAND1
turquoise	SCFD1
turquoise	SEC61B
turquoise	SEMA4A
turquoise	SEZ6L2
turquoise	SFXN1
turquoise	SGCB
turquoise	SH3BP4
turquoise	SKAP2
turquoise	SLC12A2
turquoise	SLC16A10
turquoise	SLC17A9
turquoise	SLC1A4
turquoise	SLC20A1
turquoise	SLC25A37
turquoise	SLC37A1
turquoise	SLC3A1
turquoise	SMC6
turquoise	SMURF1
turquoise	SOCS3
turquoise	SP110
turquoise	SPTAN1
turquoise	SRPRB
turquoise	ST3GAL1
turquoise	ST6GALNAC4
turquoise	STARD13
turquoise	SYTL2
turquoise	TAGLN
turquoise	TESC
turquoise	TFRC
turquoise	TKT
turquoise	TM7SF3
turquoise	TMED10
turquoise	TMEM106B
turquoise	TMEM176B
turquoise	TMEM204
turquoise	TMEM30B
turquoise	TMEM87A
turquoise	TMPRSS3
turquoise	TNFAIP8L1
turquoise	TNIK
turquoise	TNIP1
turquoise	TNIP2
turquoise	TPBG
turquoise	TRIB1
turquoise	TRIM38
turquoise	TRIM45
turquoise	TSC22D1
turquoise	TSC22D3
turquoise	TSPAN12
turquoise	TXLNG
turquoise	UBE2J1
turquoise	UBXN2B
turquoise	UGCG
turquoise	UNC93B1
turquoise	UQCRB
turquoise	WDR1
turquoise	WLS
turquoise	XAF1
turquoise	XPNPEP1
turquoise	XYLT1
turquoise	YARS
turquoise	ZBTB20
turquoise	ZC3H14
turquoise	ZC3HAV1
turquoise	ZEB1
turquoise	ZKSCAN1
turquoise	ZNF281
turquoise	ZNF302
turquoise	ZNF706
turquoise	ZNF710
turquoise	ZNF721
turquoise	ZNF862
turquoise	ZNHIT6
turquoise	ZYX
yellow	ABHD18
yellow	ACTR3
yellow	ADAMTS9
yellow	AGTPBP1
yellow	ALG5
yellow	ARMCX3
yellow	ATP2A3
yellow	ATP8B1
yellow	BCL2L1
yellow	BPNT1
yellow	BSPRY
yellow	BTN2A1
yellow	CASK
yellow	CD5
yellow	CDC42SE1
yellow	CITED2
yellow	CLDN1
yellow	CLN8
yellow	COQ4
yellow	CSNK1G3
yellow	CTSS
yellow	CYTH3
yellow	DNM1L
yellow	EEF1A1
yellow	EIF2AK2
yellow	EPN3
yellow	ERMP1
yellow	ESPN
yellow	ESRP1
yellow	ETNK1
yellow	ETS2
yellow	EXD2
yellow	FAM162A
yellow	FAN1
yellow	FBXO22
yellow	FNTB
yellow	FRMD8
yellow	FXYD5
yellow	GADD45GIP1
yellow	GAPDH
yellow	GPR27
yellow	GSE1
yellow	HLA-DOA
yellow	HOXB3
yellow	IDH1
yellow	INPP5F
yellow	IQGAP2
yellow	ISYNA1
yellow	KCNK7
yellow	KDM3A
yellow	KDM8
yellow	KIF1C
yellow	KLF13
yellow	KLK12
yellow	KMT2D
yellow	LAMA3
yellow	LGR4
yellow	MAST4
yellow	MMP15
yellow	MSL3
yellow	MXRA7
yellow	MYLIP
yellow	NDUFAF4
yellow	NDUFS7
yellow	NEBL
yellow	NEDD4L
yellow	NFIX
yellow	NIP7
yellow	NOS1
yellow	NSMCE4A
yellow	NSMF
yellow	OAS3
yellow	OSBPL10
yellow	OXR1
yellow	PADI1
yellow	PDCD2
yellow	PDK1
yellow	PDP1
yellow	PFKFB1
yellow	PITPNC1
yellow	PLSCR1
yellow	PNMA3
yellow	POLR1E
yellow	PPP1R9A
yellow	PRKCE
yellow	PSAT1
yellow	PSMA3
yellow	QPRT
yellow	RAB11FIP3
yellow	RBMS2
yellow	RCHY1
yellow	RGL3
yellow	RHBDF1
yellow	RPL11
yellow	RPL14
yellow	RPS5
yellow	RSBN1
yellow	SCD5
yellow	SEC61A1
yellow	SEC62
yellow	SFRP1
yellow	SLC22A5
yellow	SLC33A1
yellow	SLC35A3
yellow	SLC39A8
yellow	SMARCA2
yellow	SMARCD3
yellow	SNX24
yellow	SPATS2
yellow	SPCS3
yellow	SRD5A3
yellow	STEAP4
yellow	STK11
yellow	STK3
yellow	STRBP
yellow	SYT13
yellow	TACSTD2
yellow	TBC1D8
yellow	TGFBR3
yellow	THNSL2
yellow	TMED3
yellow	TMEM143
yellow	TMEM254
yellow	TMEM8A
yellow	TMPRSS6
yellow	TNFSF15
yellow	TNS4
yellow	TOLLIP
yellow	TRAF1
yellow	TRAFD1
yellow	TSPAN32
yellow	TXNDC16
yellow	UFL1
yellow	USP13
yellow	WDR37
yellow	WDR44
yellow	YIPF4
yellow	ZNF124
yellow	ZNF639
