# Supplementary material for: A comprehensive meta-analysis of transcriptome data to identify signature genes associated with pancreatic ductal adenocarcinoma
Source: PLoS One. 2024 Feb 7;19(2):e0289561. doi: 10.1371/journal.pone.0289561 (PMC10849254; doi:10.1371/journal.pone.0289561)
Supplement: S9 Table — (XLSX) [file pone.0289561.s010.xlsx]

## Sheet: Table S9
Table S9. KEGG pathway analysis of module genes
group	source	term_name	term_id	FDR
black	KEGG	Ras signaling pathway	bta04014	0.00679487
black	KEGG	Cholinergic synapse	bta04725	0.0188018
black	KEGG	Proteoglycans in cancer	bta05205	0.020014
blue	KEGG	Axon guidance	cfa04360	0.00956044
blue	KEGG	p53 signaling pathway	cfa04115	0.0306226
blue	KEGG	MAPK signaling pathway	cfa04010	0.0454546
brown	KEGG	Propanoate metabolism	ptr00640	0.0263042
brown	KEGG	Mucin type O-Glycan biosynthesis	ptr00512	0.0299232
brown	KEGG	Peroxisome	ptr04146	0.0440058
green	KEGG	Protein processing in endoplasmic reticulum	ptr04141	0.00224796
green	KEGG	Influenza A	ptr05164	0.016422
green	KEGG	Ubiquitin mediated proteolysis	ptr04120	0.0432138
pink	KEGG	Proteoglycans in cancer	bta05205	0.000472159
pink	KEGG	Focal adhesion	bta04510	0.000537425
pink	KEGG	Rap1 signaling pathway	bta04015	0.00408948
pink	KEGG	HIF-1 signaling pathway	bta04066	0.0121827
pink	KEGG	Platelet activation	bta04611	0.0255574
pink	KEGG	PI3K-Akt signaling pathway	bta04151	0.0287552
red	KEGG	p53 signaling pathway	cfa04115	0.0102211
red	KEGG	Regulation of actin cytoskeleton	cfa04810	0.0144746
red	KEGG	Pathways in cancer	cfa05200	0.0172791
turquiose	KEGG	HIF-1 signaling pathway	bta04066	0.000191439
turquiose	KEGG	FoxO signaling pathway	bta04068	0.00131175
turquiose	KEGG	Ribosome	bta03010	0.00668231
turquiose	KEGG	ErbB signaling pathway	bta04012	0.0228071
turquiose	KEGG	Insulin signaling pathway	bta04910	0.0280892
yellow	KEGG	Protein export	ptr03060	0.0126694
yellow	KEGG	Biosynthesis of antibiotics	ptr01130	0.0172393
