# Supplementary material for: A comprehensive meta-analysis of transcriptome data to identify signature genes associated with pancreatic ductal adenocarcinoma
Source: PLoS One. 2024 Feb 7;19(2):e0289561. doi: 10.1371/journal.pone.0289561 (PMC10849254; doi:10.1371/journal.pone.0289561)
Supplement: S10 Table — (XLSX) [file pone.0289561.s011.xlsx]

## Sheet: Table S10
Table S10. List of PKs belonging to the turquoise module.
Gene.Symbol	Gene.Description	Family	subfamily
PLK3	polo like kinase 3 [Source:HGNC ...	other	CDC5/Polo
EGFR	epidermal growth factor receptor...	Tyr	EGF receptor
MKNK2	MAPK interacting serine/threonin...	CAMK
INSR	insulin receptor [Source:HGNC Sy...	Tyr	INSULIN RECEPTOR
PDK4	pyruvate dehydrogenase kinase 4 ...	Atypical: PDK/BCKDK protein kinase family
PIK3CA	phosphatidylinositol-4,5-bisphos...	Atypical: PI3/PI4-kinase family
CDC42BPA	CDC42 binding protein kinase alp...	AGC	DMPK
TNIK	TRAF2 and NCK interacting kinase...	STE	STE20
NLK	nemo like kinase [Source:HGNC Sy...	CMGC	MAPK
RIPK4	receptor interacting serine/thre...	TKL
ALPK1	alpha kinase 1 [Source:HGNC Symb...	Atypical: Alpha-type protein kinase family	ALPK
