# Supplementary material for: A comprehensive meta-analysis of transcriptome data to identify signature genes associated with pancreatic ductal adenocarcinoma
Source: PLoS One. 2024 Feb 7;19(2):e0289561. doi: 10.1371/journal.pone.0289561 (PMC10849254; doi:10.1371/journal.pone.0289561)
Supplement: S11 Table — (XLSX) [file pone.0289561.s012.xlsx]

## Sheet: Table S11
Table S11. List of top 10 hub genes in each module.
Module	Gene symbol
Black	DMXL1
Black	DYM
Black	EFEMP1
Black	EMP1
Black	EPB41L2
Black	ETS1
Black	EVL
Black	FABP4
Black	FNBP1
Black	FOLR2
Blue	ELP5
Blue	PRRG4
Blue	MCUR1
Blue	BUB3
Blue	ASPH
Blue	EEF2
Blue	MTERF4
Blue	RALA
Blue	DEF8
Blue	UPF3B
Brown	ABCC3
Brown	CTSC
Brown	GULP1
Brown	CAPN1
Brown	GALNT7
Brown	GALNT12
Brown	TCAF1
Brown	CDC34
Brown	ACTN1
Brown	SERP1
Green	PIGN
Green	RAB11FIP1
Green	RIN2
Green	MTUS1
Green	SASH1
Green	RSL24D1
Green	SPRY1
Green	SLC30A1
Green	PON2
Green	MAPK9
Pink	LTBP3
Pink	LDLRAD4
Pink	FMO2
Pink	TES
Pink	CELF2
Pink	FSTL1
Pink	FKBP5
Pink	RCOR1
Pink	IGF1R
Pink	CYBRD1
Red	PANX1
Red	ATG16L1
Red	C1RL
Red	DAPP1
Red	RNASEL
Red	DGUOK
Red	DDX58
Red	HSD17B14
Red	LONRF1
Red	CCNE1
Turquiose	DERL2
Turquiose	CDC34
Turquiose	GMPPB
Turquiose	MLYCD
Turquiose	ALS2CL
Turquiose	COQ4
Turquiose	TOM1L2
Turquiose	FBXL18
Turquiose	ADPRM
Turquiose	DDX11
Yellow	RPS5
Yellow	MMP15
Yellow	FAM162A
Yellow	RHBDF1
Yellow	USP13
Yellow	NEDD4L
Yellow	PDK1
Yellow	PLSCR1
Yellow	WDR44
Yellow	RAB11FIP3
