# Supplementary material for: A comprehensive meta-analysis of transcriptome data to identify signature genes associated with pancreatic ductal adenocarcinoma
Source: PLoS One. 2024 Feb 7;19(2):e0289561. doi: 10.1371/journal.pone.0289561 (PMC10849254; doi:10.1371/journal.pone.0289561)
Supplement: S12 Table — (XLSX) [file pone.0289561.s013.xlsx]

## Sheet: Table S12
Table S12. Gene Ontology (GO) analysis of 80 hub genes.
Term		Count	FDR
GO:0070164	negative regulation of adiponectin secretion	2	0.00093
GO:0051301	cell division	6	0.043
GO:1902462	positive regulation of mesenchymal stem cell proliferation	2	0.0015
GO:0010595	positive regulation of endothelial cell migration	3	0.024
GO:0046322	negative regulation of fatty acid oxidation	2	0.0055
GO:0045727	positive regulation of translation	3	0.041
GO:0036211	protein modification process	3	0.044
GO:0033198	response to ATP	2	0.02
GO:0045780	positive regulation of bone resorption	2	0.026
GO:0032331	negative regulation of chondrocyte differentiation	2	0.037
GO:0010906	regulation of glucose metabolic process	2	0.041
GO:0070509	calcium ion import	2	0.044
KEGG	Shigellosis	5	0.011
KEGG	Endocytosis	5	0.012
KEGG	NOD-like receptor signaling pathway	4	0.018
KEGG	Taurine and hypotaurine metabolism	2	0.0034
